# Supplementary material for: Epigenetic biomarkers predict macrovascular events in individuals with type 2 diabetes
Source: Cell Rep Med. 2025 Aug 7;6(8):102290. doi: 10.1016/j.xcrm.2025.102290 (PMC12432358; doi:10.1016/j.xcrm.2025.102290)
Supplement: Table S1. Methylation sites associated with future risk of developing macrovascular events in newly diagnosed individuals with type 2 diabetes (the prospective cohort for macrovascular events in T2D, n = 752), related to Figure 2 — (A) Methylation sites associated with future risk of developing macrovascular events (q < 0.05) in newly diagnosed individuals with type 2 diabetes (the prospective cohort for macrovascular events in T2D, n = 752). (B) Methylation sites associated with future risk of developing macrovascular events (p < 0.05) in newly diagnosed individuals with type 2 diabetes (the prospective cohort for macrovascular events in T2D, n = 752) after adjusting for additional potential confounders. (C) Methylation sites associated with future risk of developing macrovascular events (q < 0.05) in newly diagnosed individuals with type 2 diabetes, with a 2% difference in methylation between incident macrovascular events and control individuals from the prospective cohort for macrovascular events in T2D (n = 752). [file mmc2.xlsx]

## Sheet: A. 461sites q<0.05 (main model)
Table S1. Methylation sites associated with future risk of developing macrovascular events in newly-diagnosed individuals with type 2 diabetes (the prospective cohort for macrovascular events in T2D, n=752), Related to Figure 2.
Methylation sites associated with future risk of developing macrovascular events (q<0.05) in newly-diagnosed individuals with type 2 diabetes (the prospective cohort for macrovascular events in T2D, n=752).
					Weighted-cox regression after adjusting for age, gender, BMI and HbA1c					DNA methylation (%)
Methylation Probe	Chromosome	Gene	Gene region	CpG island group	HR	LI	UI	p-value	q-value	Mean (Controls)	SD (Controls)	Mean (Incident macrovascular events)	SD (Incident macrovascular events)	Difference Incident macrovascular events - Controls
cg01116021	2	AGAP1;AGAP1	Body;Body	N_Shore	0.521058	0.426231	0.636983	2.0121e-10	8.99499e-05	89.4984	1.65474	88.5512	1.91967	-0.947277
cg06474449	7	ELDR	Body		0.567908	0.476862	0.676338	2.20304e-10	8.99499e-05	88.4025	2.26983	86.9269	3.23735	-1.47557
cg24555089	2	HDAC4	Body		0.534155	0.434463	0.656721	2.68772e-09	0.000651565	72.0436	6.95069	67.242	8.83692	-4.80166
cg16909742	2				0.593863	0.498915	0.70688	4.55472e-09	0.000651565	90.5463	2.49064	88.7308	4.46436	-1.81551
cg20609057	1	TMED5;TMED5;TMED5;TMED5;CCDC18;CCDC18;TMED5	1stExon;1stExon;5'UTR;5'UTR;TSS200;TSS200;Body	Island	0.501411	0.39795	0.631769	4.77807e-09	0.000651565	3.89451	0.600487	3.5132	0.53729	-0.381312
cg25096142	1	SLC9A11;SLC9A11	1stExon;5'UTR		0.671538	0.587728	0.767299	4.7874e-09	0.000651565	95.0073	1.19467	94.5202	1.37345	-0.487057
cg02559264	11			N_Shore	0.537844	0.435674	0.663973	7.93572e-09	0.000925754	22.168	1.94228	20.9152	1.83341	-1.25277
cg27377863	19	TPM4;TPM4	Body;Body	S_Shore	1.78744	1.46551	2.18008	9.90516e-09	0.000945286	6.28259	0.92227	6.8261	1.03416	0.543515
cg01312316	7				0.610815	0.51594	0.723135	1.04183e-08	0.000945286	94.5512	1.16397	93.9955	1.18135	-0.555647
cg26094482	11	KCNQ1OT1;KCNQ1;KCNQ1	TSS1500;Body;Body	Island	0.513172	0.407161	0.646785	1.59846e-08	0.00130529	42.7205	1.33515	41.9205	1.33772	-0.800006
cg07130392	16	SPG7;SPG7	Body;Body	Island	0.609848	0.513459	0.724332	1.75959e-08	0.00130625	94.8688	0.935308	94.3074	1.16171	-0.561405
cg21186779	16			Island	0.542473	0.438208	0.671548	1.95271e-08	0.00132069	31.2941	3.81993	28.5194	4.13905	-2.77467
cg14550076	13	MCF2L;MCF2L	Body;Body		0.571794	0.470246	0.69527	2.1025e-08	0.00132069	73.046	9.41612	65.3783	13.7051	-7.66761
cg26693760	6	RGL2;RGL2;RGL2	5'UTR;Body;1stExon	Island	1.81191	1.46899	2.23489	2.81439e-08	0.00164158	8.04501	1.59638	9.13201	1.87591	1.087
cg23350150	X	FAM9B	TSS1500		0.526967	0.419515	0.661942	3.67063e-08	0.00199828	91.7757	3.12307	91.2209	4.55807	-0.554887
cg01569664	13	IRS2	Body	N_Shore	0.514575	0.405683	0.652696	4.32993e-08	0.00220988	74.6926	7.78297	68.8673	9.47478	-5.82535
cg18117780	17	LOC440461	TSS1500	Island	0.453894	0.341679	0.602965	4.99805e-08	0.00240082	20.0697	5.23843	16.3607	5.46928	-3.70898
cg18283779	2	C2orf89	Body	N_Shore	1.83705	1.47531	2.28748	5.46343e-08	0.00247857	6.47859	1.42029	7.42146	1.43328	0.942863
cg19137608	5	MRPS36	TSS200	N_Shore	1.77733	1.44346	2.18841	6.04498e-08	0.0025327	5.48238	1.15955	6.20146	1.52013	0.719072
cg20443278	17	TBC1D16	Body	N_Shelf	1.87424	1.49292	2.35295	6.20306e-08	0.0025327	77.0716	6.24491	81.357	8.08219	4.28546
cg07747986	14	PSEN1;PSEN1	TSS200;TSS200	Island	1.80429	1.45488	2.23763	7.70723e-08	0.002997	5.25372	0.801328	5.74151	0.787054	0.487786
cg21093033	8	TRAPPC9;TRAPPC9	TSS1500;TSS200	S_Shore	1.95441	1.52499	2.50474	1.19898e-07	0.00437904	46.6973	7.98113	52.1107	9.17757	5.41345
cg03681150	16	MVP;MVP	Body;Body	S_Shore	0.53488	0.424153	0.674513	1.24155e-07	0.00437904	74.9762	6.30694	70.5141	7.23883	-4.46215
cg21499869	19	ELL	Body		0.511249	0.398556	0.655806	1.28701e-07	0.00437904	15.2425	1.77945	14.1205	1.52261	-1.12204
cg03584826	1	RGS7;RGS7;RGS7;RGS7	Body;Body;Body;Body		0.612483	0.510124	0.735382	1.48622e-07	0.00485456	94.4365	1.02047	94.077	1.35304	-0.359558
cg26866165	11	RNF26	TSS200	Island	1.88179	1.48496	2.38466	1.67674e-07	0.00523272	6.37328	1.06946	7.16817	1.26301	0.794893
cg19358202	1	SLFNL1;SLFNL1	Body;Body	S_Shelf	0.551814	0.441528	0.689647	1.73015e-07	0.00523272	82.8996	7.2013	78.0374	10.0853	-4.86219
cg01665633	15	NDNL2;FAM189A1	TSS200;Body	Island	1.66916	1.37472	2.02665	2.28937e-07	0.00667678	4.91862	0.823165	5.43764	0.778157	0.51902
cg03249783	12	RSRC2;KNTC1;RSRC2;RSRC2	TSS1500;TSS200;TSS1500;TSS1500	S_Shore	1.7475	1.4137	2.16011	2.45531e-07	0.0069138	6.30796	1.16058	7.11498	1.29691	0.807018
cg14486905	2	GAD1;GAD1	Body;Body	N_Shore	1.6807	1.37822	2.04958	2.91817e-07	0.00774674	27.3676	7.63275	31.4426	8.8002	4.07498
cg26852602	15	BTBD1;BTBD1	Body;Body	Island	1.60282	1.33833	1.91958	2.94085e-07	0.00774674	4.66885	0.77677	5.002	0.638086	0.333145
cg14264183	22	PDXP;LOC101927051	TSS1500;TSS200	Island	1.83856	1.45569	2.32214	3.19348e-07	0.00814931	9.52149	2.19329	11.0403	2.55466	1.51885
cg15518361	2	POLR1B;POLR1B;POLR1B;POLR1B;POLR1B;POLR1B;POLR1B	Body;Body;Body;Body;Body;Body;Body		0.614495	0.509692	0.740849	3.32674e-07	0.00823213	94.6016	1.03245	94.1641	1.04245	-0.437527
cg08214189	6	ENPP3	Body		0.618201	0.513829	0.743773	3.44306e-07	0.00826938	95.1279	0.871165	94.6995	0.965444	-0.428357
cg02246053	17	TRIM37;TRIM37	TSS1500;TSS1500	S_Shore	1.72572	1.39767	2.13078	3.93116e-07	0.00917193	6.16624	1.11451	6.8157	1.19113	0.649454
cg22521320	8	TRAPPC9;TRAPPC9	Body;Body		0.594399	0.485878	0.727159	4.2459e-07	0.00961462	93.9124	1.33607	93.1929	1.48536	-0.719493
cg12672205	22	GTPBP1	TSS200	N_Shore	1.74425	1.40568	2.16437	4.35638e-07	0.00961462	18.5908	4.70331	21.3444	5.2032	2.75363
cg21453443	1	HIST3H2A;HIST3H2BB	TSS200;TSS200	Island	1.60832	1.33558	1.93675	5.38359e-07	0.011569	7.63802	1.6054	8.43157	1.61653	0.793554
cg08832317	9	DDX58;DDX58	1stExon;5'UTR	Island	1.67008	1.36629	2.04143	5.53854e-07	0.0115968	5.98524	0.988583	6.53831	1.05017	0.553071
cg21151651	11	SPTY2D1	TSS200	Island	1.63956	1.35067	1.99024	5.74527e-07	0.011729	3.86205	0.560989	4.13247	0.554281	0.270425
cg16351318	13	MCF2L;MCF2L	Body;Body		0.58703	0.47615	0.723731	6.12694e-07	0.012203	72.2644	9.13081	66.4515	12.3628	-5.81289
cg25299371	2	KIAA1486	TSS1500		0.623274	0.517437	0.75076	6.38765e-07	0.0124194	79.9033	5.79195	76.7405	7.70795	-3.16283
cg06046434	11	CLP1;CLP1;CLP1;CLP1	1stExon;5'UTR;1stExon;5'UTR	Island	1.72624	1.39183	2.141	6.71895e-07	0.0124763	6.93274	1.23003	7.67911	1.27148	0.746362
cg24720072	6	SAMD3	5'UTR		0.604553	0.49571	0.737295	6.7225e-07	0.0124763	93.736	1.16224	93.127	1.23296	-0.608934
cg04105547	16	LMF1	Body	N_Shore	0.575324	0.462424	0.715789	7.05148e-07	0.0127356	68.896	5.9967	65.5933	6.28553	-3.30271
cg13993179	18	RALBP1	TSS1500	N_Shore	0.614504	0.506731	0.745197	7.44977e-07	0.0127356	86.0065	2.31392	84.7953	2.27162	-1.21121
cg22985209	4	POLN	Body		0.570745	0.456971	0.712845	7.65178e-07	0.0127356	94.8256	1.07008	94.2526	1.14342	-0.573003
cg11200250	19	PPFIA3;PPFIA3	Body;Body	N_Shore	1.78258	1.41732	2.24197	7.76525e-07	0.0127356	86.4058	2.0769	87.3534	1.91251	0.94768
cg07314186	1			N_Shore	1.80106	1.42615	2.27452	7.77584e-07	0.0127356	6.25743	1.04235	6.92097	1.09552	0.663546
cg08533424	17	RPL23;SNORA21;RPL23	1stExon;TSS1500;5'UTR	Island	1.78596	1.41889	2.248	7.79799e-07	0.0127356	7.67623	1.62788	8.78616	1.9065	1.10993
cg25746844	3	IFT57	TSS200	Island	1.49862	1.2755	1.76076	8.71891e-07	0.0132393	5.2024	1.6732	5.92144	2.29957	0.719041
cg05596135	16	TXNL4B;TXNL4B;DHX38;TXNL4B	TSS1500;5'UTR;5'UTR;TSS1500	S_Shore	1.83707	1.44169	2.3409	8.73049e-07	0.0132393	12.0877	2.18674	13.4223	2.31606	1.33461
cg21684676	7	FOXK1	Body	N_Shelf	0.616684	0.508586	0.747756	8.82637e-07	0.0132393	91.1446	1.5534	90.2923	1.61964	-0.85233
cg01712452	20	C20orf85	3'UTR		0.615561	0.507289	0.746941	8.83155e-07	0.0132393	89.3339	1.66061	88.3718	1.88372	-0.962132
cg15945454	16	SNX29	Body		1.86798	1.45592	2.39666	8.91702e-07	0.0132393	96.0671	0.805041	96.537	0.683091	0.469824
cg09378441	7	ANLN;KIAA0895	TSS1500;Body	N_Shore	1.76227	1.40532	2.20989	9.27369e-07	0.0135	7.9582	1.30991	8.81788	1.27678	0.859685
cg05455876	16	TRAF7	Body	Island	0.621718	0.514148	0.751794	9.42324e-07	0.0135	94.6925	1.05655	94.2261	1.13541	-0.466376
cg07119225	9	ZNF510	TSS1500	S_Shore	1.83236	1.43773	2.33532	9.88716e-07	0.0135957	7.28291	2.23259	8.85812	2.51268	1.57521
cg12526997	2				1.55704	1.30393	1.85927	9.98056e-07	0.0135957	7.66762	1.87482	8.37629	2.03268	0.708668
cg01030173	12	NAA25	TSS200	Island	1.77961	1.41244	2.24221	1.01345e-06	0.0135957	5.5782	1.09071	6.25011	1.06944	0.671913
cg21253692	13	SLAIN1	TSS200	Island	0.587715	0.47491	0.727314	1.01781e-06	0.0135957	4.07106	0.529933	3.86895	0.489053	-0.202111
cg21916772	19	MEX3D;MEX3D	TSS1500;TSS1500	S_Shore	1.78015	1.41246	2.24356	1.03225e-06	0.0135957	88.8081	2.37686	89.7024	2.03592	0.894357
cg14322215	6	TRIM27	1stExon	Island	0.493548	0.371412	0.655849	1.12771e-06	0.0141446	6.73303	1.32035	5.7909	1.24627	-0.942132
cg05368275	17	DDX5	Body	S_Shelf	0.628032	0.520765	0.757394	1.12839e-06	0.0141446	94.9518	1.05674	94.4761	1.07132	-0.47575
cg04524475	13				0.578176	0.463672	0.720956	1.14161e-06	0.0141446	93.1564	1.27393	92.4643	1.47128	-0.692082
cg21394171	3				0.577627	0.463049	0.720556	1.14321e-06	0.0141446	70.2937	3.5323	68.1606	3.79274	-2.13308
cg02224994	14	C14orf64	TSS1500		1.55729	1.30258	1.86182	1.16894e-06	0.014247	8.50396	1.61408	9.24112	1.87727	0.737151
cg08582634	16	TAF1C;TAF1C	TSS200;TSS200	Island	1.60239	1.32458	1.93848	1.21343e-06	0.0145718	5.1382	0.70723	5.52845	0.641307	0.390251
cg05272960	11	MACROD1	Body		0.561304	0.444253	0.709195	1.29992e-06	0.0151593	27.508	2.85499	26.0347	2.83555	-1.47337
cg26523019	9	PRSS3;PRSS3;PRSS3;PRSS3	1stExon;1stExon;TSS200;5'UTR	Island	0.533658	0.413759	0.6883	1.3185e-06	0.0151593	17.6201	5.44762	15.0947	6.17586	-2.52538
cg02601800	5	TERT;TERT	Body;Body	N_Shelf	0.600886	0.488798	0.738677	1.32835e-06	0.0151593	92.483	1.2802	91.9282	1.30537	-0.554796
cg12652780	11	PPFIA1;PPFIA1	Body;Body		0.545905	0.427106	0.697749	1.33661e-06	0.0151593	75.7148	5.17268	72.592	5.41463	-3.12273
cg15122498	10				0.544716	0.425729	0.696959	1.3584e-06	0.0151955	74.6187	7.52952	69.388	9.12891	-5.2307
cg23014216	15	PPCDC;PPCDC;PPCDC;PPCDC;PPCDC;PPCDC;PPCDC	TSS200;TSS200;Body;Body;Body;Body;Body		0.551877	0.433515	0.702555	1.39089e-06	0.0153486	24.7872	2.32085	23.3344	2.27399	-1.45281
cg21795699	17	ZSWIM7;TTC19;ZSWIM7	TSS1500;Body;TSS1500	Island	1.74712	1.39253	2.19201	1.42961e-06	0.0155655	8.0041	1.59733	9.04571	1.84873	1.04161
cg10521023	1	KIF26B	Body		0.644073	0.538341	0.77057	1.51996e-06	0.0163315	94.1899	1.5519	93.4105	2.36246	-0.779359
cg11716270	1				1.63816	1.3394	2.00356	1.55193e-06	0.0163477	5.30413	0.64538	5.6577	0.643504	0.353575
cg05489143	3	RPL14;RPL14	TSS200;TSS200	Island	2.26632	1.62246	3.16568	1.60229e-06	0.0163477	13.0391	2.39277	14.9318	2.48041	1.89264
cg23940612	2			Island	0.598577	0.485353	0.738216	1.61e-06	0.0163477	31.4174	4.68491	28.651	4.39356	-2.76635
cg13331196	10			Island	0.579299	0.463477	0.724064	1.611e-06	0.0163477	38.2216	5.89805	34.7126	5.59256	-3.50901
cg03338968	1	KIAA0562	3'UTR	Island	0.575072	0.458658	0.721033	1.63427e-06	0.0163477	79.2004	6.42781	75.2751	7.32113	-3.92523
cg06473927	11	HCCA2	Body	Island	0.555926	0.437273	0.706775	1.64158e-06	0.0163477	9.58781	1.34742	8.79837	1.26364	-0.789441
cg13994681	7				1.66681	1.35224	2.05456	1.6857e-06	0.0165848	92.1203	1.57783	92.8777	1.13223	0.7574
cg05425286	17	PLXDC1	Body		0.635422	0.527644	0.765215	1.73751e-06	0.0167394	90.5908	1.95155	89.5483	2.32397	-1.04245
cg14896134	10			Island	0.568728	0.451266	0.716764	1.74242e-06	0.0167394	39.1186	3.88073	36.4929	3.82024	-2.62575
cg17004162	15	MFGE8;MFGE8;MFGE8;MFGE8;MFGE8	TSS200;TSS200;TSS200;TSS200;TSS1500	S_Shore	1.66654	1.35109	2.05565	1.83752e-06	0.016906	9.35787	2.05585	10.8948	2.68732	1.53691
cg00319567	13	TDRD3;TDRD3;TDRD3	5'UTR;5'UTR;TSS200	Island	0.570712	0.453247	0.718619	1.84001e-06	0.016906	18.1871	1.56217	17.2527	1.48806	-0.9344
cg12148581	3	RPL14;RPL14	TSS1500;TSS1500	N_Shore	1.69423	1.36424	2.10404	1.84178e-06	0.016906	5.77474	1.62697	6.94667	1.99325	1.17192
cg08623641	4	SPARCL1;SPARCL1;SPARCL1;SPARCL1	5'UTR;5'UTR;5'UTR;5'UTR		0.615207	0.503884	0.751124	1.84257e-06	0.016906	78.8725	5.14585	76.1918	5.89729	-2.68063
cg02635607	3	COX17	TSS200	Island	1.8201	1.4227	2.32851	1.88813e-06	0.0171315	6.33659	0.984723	7.02669	1.03118	0.690092
cg15667409	9	EGFL7;EGFL7;EGFL7;EGFL7;EGFL7	TSS200;Body;5'UTR;Body;Body	Island	0.595935	0.481553	0.737487	1.93186e-06	0.0173358	21.5991	2.51332	20.1238	2.79707	-1.47535
cg03743597	1	RNU11	TSS200		1.69712	1.36457	2.11073	2.00088e-06	0.0177599	8.68132	2.44031	10.4392	3.54888	1.75789
cg23069677	1	LSM10	TSS200	S_Shore	1.81521	1.41898	2.32207	2.08381e-06	0.0182971	6.27762	1.10452	7.001	1.03427	0.723371
cg27422496	10	PTEN;KILLIN;KILLIN	TSS1500;1stExon;5'UTR	Island	1.84471	1.43212	2.37616	2.13163e-06	0.0185179	4.74583	0.795386	5.23621	0.897856	0.490377
cg04159004	17	HRNBP3	5'UTR		1.83301	1.42613	2.35597	2.22486e-06	0.0191243	90.4347	1.35702	91.1211	1.09595	0.686437
cg25113462	2	TRAF3IP1;TRAF3IP1	Body;Body		0.637108	0.5284	0.768181	2.32541e-06	0.0197804	89.0794	2.82356	87.525	3.42533	-1.55431
cg25292698	18	MYL12A;MYL12A	1stExon;5'UTR	Island	0.599709	0.484901	0.741698	2.40482e-06	0.0201889	11.8869	1.3875	11.1356	1.31589	-0.751242
cg15578311	3	RPP14;RPP14;RPP14;RPP14;RPP14;RPP14	TSS1500;TSS1500;TSS1500;TSS1500;TSS1500;TSS1500	N_Shore	2.09484	1.54027	2.84909	2.441e-06	0.0201889	6.97959	1.83994	8.35793	1.92422	1.37835
cg22967233	14	ITPK1;ITPK1;ITPK1	TSS1500;TSS1500;TSS1500	Island	1.57526	1.30391	1.90309	2.46469e-06	0.0201889	4.14189	0.816505	4.54123	0.835038	0.399346
cg06380459	17	RNF213;RNF213	TSS1500;TSS1500	Island	0.630232	0.520085	0.763707	2.47233e-06	0.0201889	7.08895	0.84416	6.75966	0.717125	-0.329287
cg15126862	11	FLJ32810	Body		0.638417	0.529346	0.769962	2.66935e-06	0.021437	88.2143	2.07556	86.888	2.37267	-1.3263
cg16697853	11			Island	0.592984	0.476739	0.737575	2.67767e-06	0.021437	6.63666	1.14742	6.08605	0.856707	-0.550614
cg07990511	6	C6orf89	TSS200	Island	1.76232	1.39084	2.23302	2.71262e-06	0.0215061	5.61875	1.13564	6.34842	1.26109	0.729668
cg08639523	1	HIST3H2BB;HIST3H2A;HIST3H2A	TSS1500;1stExon;3'UTR	N_Shore	1.7158	1.36916	2.1502	2.74976e-06	0.0215908	9.64149	1.24202	10.2129	1.36487	0.571408
cg00514241	22	MN1	1stExon	Island	0.605262	0.490607	0.746713	2.78997e-06	0.0216979	90.0049	2.53465	88.8876	3.14907	-1.11729
cg15400655	4	ZNF718	Body	S_Shore	0.605554	0.490782	0.747166	2.89089e-06	0.0222707	55.431	4.97137	53.0802	5.22242	-2.35084
cg08861722	19	ONECUT3	TSS1500	Island	0.510118	0.384595	0.676607	2.99962e-06	0.0226894	5.47865	0.900874	4.95664	0.854416	-0.52201
cg08023809	12	MFSD5;MFSD5	1stExon;TSS1500	N_Shore	0.544089	0.421454	0.702407	3.00081e-06	0.0226894	27.6545	2.33311	26.3697	2.53868	-1.28482
cg25136068	20	ZHX3	5'UTR		1.66676	1.34486	2.06569	3.06814e-06	0.0228024	6.6715	0.995226	7.16587	1.22183	0.494373
cg27117509	2	OSR1	3'UTR	N_Shore	0.498297	0.371872	0.667702	3.08435e-06	0.0228024	11.1632	2.56785	9.62601	2.59374	-1.53724
cg02946697	8				0.660197	0.554493	0.786051	3.09953e-06	0.0228024	91.0812	2.90195	89.7876	3.91141	-1.29364
cg22535057	3	LHFPL4	3'UTR		0.565621	0.44493	0.719049	3.2648e-06	0.0232815	28.4456	2.15818	27.1384	2.28797	-1.30719
cg26725397	16	HS3ST4	Body		0.620656	0.507689	0.75876	3.26861e-06	0.0232815	91.0387	1.8035	90.2213	2.02893	-0.817373
cg25170319	10	JAKMIP3	Body	S_Shelf	0.620095	0.507005	0.758409	3.29132e-06	0.0232815	37.6704	4.11997	35.8543	4.16737	-1.81612
cg23785462	7				0.668753	0.564432	0.792355	3.32345e-06	0.0232815	91.7267	1.6248	91.0038	2.12481	-0.722835
cg04582938	9	UAP1L1	TSS1500	N_Shore	0.545723	0.422741	0.704482	3.34094e-06	0.0232815	19.5291	3.11613	17.6663	2.76781	-1.8628
cg17541553	7	UNC84A;UNC84A	Body;Body		0.679638	0.577483	0.799863	3.36573e-06	0.0232815	90.7098	1.99307	89.8123	2.47708	-0.897427
cg24859433	6				0.613567	0.499319	0.753955	3.37654e-06	0.0232815	87.5524	3.22157	85.7052	3.9043	-1.84715
cg20208021	5				0.62605	0.51369	0.762988	3.47942e-06	0.0232815	85.0431	3.53402	83.4019	4.07185	-1.64123
cg01993413	14	METTL3	Body	Island	1.76286	1.38724	2.2402	3.53146e-06	0.0232815	4.88384	0.976063	5.48985	0.90572	0.606011
cg04858709	14	TMEM90A	TSS1500	S_Shore	0.645816	0.536787	0.77699	3.57838e-06	0.0232815	72.8627	4.95392	70.2127	5.80223	-2.65005
cg09818962	17			Island	1.62979	1.3255	2.00393	3.61379e-06	0.0232815	8.6279	1.24253	9.32439	1.17039	0.696496
cg04543756	21	PTTG1IP;PTTG1IP;PTTG1IP	Body;Body;Body	Island	0.628185	0.51601	0.764746	3.61507e-06	0.0232815	5.88002	0.80862	5.56633	0.73216	-0.313693
cg03419278	12	SMAGP;SMAGP	TSS1500;TSS200	Island	1.69516	1.35584	2.11941	3.63387e-06	0.0232815	5.66158	0.821074	6.16807	0.898257	0.506493
cg09493857	2	RPS27A;RPS27A;C2orf63;C2orf63;RPS27A;C2orf63	5'UTR;1stExon;1stExon;TSS200;5'UTR;5'UTR		1.73352	1.37345	2.18799	3.63564e-06	0.0232815	5.92455	1.31101	6.73703	1.4574	0.812474
cg16175418	2	AGAP1;AGAP1	Body;Body		0.625184	0.512469	0.762689	3.64368e-06	0.0232815	84.4082	1.33235	83.6921	1.42005	-0.7161
cg00510787	6	C6orf211;RMND1	TSS1500;5'UTR	N_Shore	1.70963	1.36243	2.14531	3.65413e-06	0.0232815	8.56818	2.37177	10.1705	2.93695	1.60232
cg10706966	11	CSTF3;CSTF3;CSTF3	TSS200;TSS200;TSS200	Island	1.61743	1.31952	1.9826	3.66582e-06	0.0232815	4.32224	0.921165	4.80362	0.943345	0.481375
cg15811235	17	PFAS;C17orf68	5'UTR;TSS1500	Island	1.54488	1.28503	1.85729	3.67784e-06	0.0232815	5.76745	1.09446	6.28853	1.21713	0.521076
cg12122453	14	ZBTB25;ZBTB25;ZBTB25;ZBTB1;ZBTB1	TSS1500;TSS200;TSS200;5'UTR;5'UTR	Island	1.72407	1.36874	2.17165	3.73651e-06	0.0233566	7.36682	2.00155	8.68209	2.21435	1.31527
cg12072524	2				0.605736	0.489801	0.749113	3.74691e-06	0.0233566	88.3114	1.84527	87.3888	1.96216	-0.922594
cg02220815	2	MRPL35;MRPL35	TSS200;TSS200	S_Shelf	2.15573	1.55601	2.9866	3.87433e-06	0.0239679	9.7865	2.16765	11.4264	2.24943	1.63992
cg03385746	1	LINC01140	Body	S_Shore	1.69894	1.3562	2.12829	4.01966e-06	0.0242222	8.95929	1.69285	10.0355	2.22094	1.07624
cg11728900	10	MCM10;MCM10	TSS200;TSS200	Island	1.5845	1.30288	1.92698	4.02832e-06	0.0242222	8.19919	1.76377	9.00031	1.86273	0.80112
cg01883025	16	DCTPP1	Body	Island	1.73298	1.37167	2.18946	4.04385e-06	0.0242222	9.69664	1.48286	10.5759	1.48507	0.87923
cg22093701	12	ZNF740;CSAD;CSAD	5'UTR;TSS1500;TSS1500	Island	1.60484	1.31242	1.96241	4.04587e-06	0.0242222	7.73983	1.14004	8.41247	1.24913	0.672634
cg12410154	3	APPL1	TSS1500	Island	1.63968	1.32867	2.02351	4.06376e-06	0.0242222	5.34689	0.919581	5.90392	0.967464	0.557031
cg15143698	11	NARS2;NARS2	TSS200;TSS200	S_Shore	1.60105	1.31036	1.95622	4.14129e-06	0.0243032	4.76155	0.838205	5.187	0.847703	0.425442
cg08538070	18				0.584211	0.464695	0.734466	4.17104e-06	0.0243032	11.1783	1.68639	10.3586	1.62686	-0.819673
cg00304695	16	USP10	TSS1500	Island	0.620854	0.506778	0.76061	4.1926e-06	0.0243032	14.3846	2.3027	13.1733	2.13178	-1.21121
cg26248007	13				1.69871	1.35531	2.1291	4.25359e-06	0.0243032	16.4568	3.00226	18.2835	3.71137	1.82664
cg19178201	21	HSF2BP;RRP1B	TSS1500;Body	S_Shore	1.61939	1.31855	1.98887	4.2823e-06	0.0243032	7.42571	1.24597	8.1711	1.57036	0.745391
cg24665612	X	CT45A6	TSS1500		1.73885	1.37343	2.20148	4.30129e-06	0.0243032	71.0538	3.84143	73.0675	4.0766	2.01373
cg01534423	17			Island	2.28212	1.6052	3.24452	4.30521e-06	0.0243032	12.4821	2.59401	14.3158	2.43569	1.83373
cg14621531	X	RAB9A	TSS1500	Island	1.91557	1.45178	2.52751	4.31543e-06	0.0243032	10.4132	3.02154	11.2626	3.083	0.849368
cg11422045	11	HSD17B12	TSS200	N_Shore	1.76575	1.38536	2.2506	4.36596e-06	0.0243079	7.59354	1.80146	8.66844	1.76142	1.07489
cg01936090	1	CEP350	TSS200	Island	1.77794	1.3908	2.27286	4.3758e-06	0.0243079	6.26716	1.29649	7.04163	1.28933	0.774478
cg14060740	2				0.609382	0.493208	0.752921	4.43874e-06	0.024491	65.0674	5.12003	62.5843	6.51331	-2.48315
cg19614748	2				0.670364	0.565063	0.795288	4.49479e-06	0.0246082	90.455	1.89204	89.6482	2.47228	-0.80684
cg25485991	17	VAMP2	TSS200	Island	0.549804	0.425771	0.709971	4.52026e-06	0.0246082	8.76955	1.78687	7.85647	1.86732	-0.913082
cg20295214	1	AVPR1B	Body	S_Shelf	0.609841	0.493593	0.753468	4.57659e-06	0.0247498	81.6728	3.649	79.8763	3.57064	-1.79649
cg10773670	20	NXT1	TSS200	Island	1.5606	1.29004	1.8879	4.61422e-06	0.0247892	21.9886	10.2548	27.8468	13.1985	5.85817
cg06942064	1	PLXNA2;PLXNA2	5'UTR;1stExon	Island	1.70119	1.35489	2.13599	4.75282e-06	0.0251699	7.16317	1.142	7.77446	1.08356	0.611291
cg21053502	21	TIAM1	Body		0.587071	0.46728	0.737571	4.78184e-06	0.0251699	30.7888	5.87068	27.5264	5.96961	-3.26236
cg23863100	12	FICD	Body	S_Shelf	0.649239	0.53953	0.781256	4.7903e-06	0.0251699	94.4203	1.05336	93.8643	1.12008	-0.555949
cg15906479	4	LEF1-AS1;LEF1;LEF1;LEF1;LEF1;LEF1;LEF1	Body;1stExon;1stExon;1stExon;5'UTR;5'UTR;5'UTR	Island	2.05004	1.5071	2.78857	4.80838e-06	0.0251699	13.2483	3.30169	15.4291	3.62573	2.18084
cg15737398	10	STAMBPL1	TSS200	Island	1.58443	1.30044	1.93043	4.9526e-06	0.0257597	10.8985	2.065	11.8082	2.31189	0.90972
cg24267358	19	CEACAM3;CEACAM3;CEACAM3	TSS1500;TSS1500;TSS1500		0.581885	0.461076	0.734349	5.10217e-06	0.0257797	23.6106	4.33864	21.1257	4.07354	-2.48499
cg15342013	11				0.644927	0.534108	0.778739	5.12339e-06	0.0257797	86.8058	4.35923	84.9201	6.40902	-1.88577
cg21263146	11	LDLRAD3;LDLRAD3;LDLRAD3	5'UTR;Body;Body		0.63587	0.523406	0.772499	5.13389e-06	0.0257797	89.8073	2.50388	88.6729	2.65413	-1.13434
cg01769037	6	JARID2;JARID2	5'UTR;1stExon	S_Shore	1.60493	1.30938	1.96719	5.21959e-06	0.0257797	6.33683	1.71934	7.44209	2.31455	1.10526
cg21640038	17	PSMD12;PSMD12	TSS200;TSS200	S_Shore	1.64707	1.32885	2.04149	5.22349e-06	0.0257797	5.5216	0.927037	6.12724	1.18173	0.605642
cg20620272	3	C3orf50	Body	Island	1.7586	1.37925	2.24229	5.27354e-06	0.0257797	16.6719	2.35392	18.3199	2.8982	1.64798
cg07733441	4	LOC729338;BBS12;BBS12	TSS1500;1stExon;5'UTR	Island	1.66367	1.33627	2.07129	5.30029e-06	0.0257797	10.2467	1.91903	11.4678	1.95628	1.22105
cg20490199	8	ATP6V1C1	TSS200	Island	1.49772	1.25863	1.78224	5.31158e-06	0.0257797	3.63949	0.862743	4.05635	1.05225	0.416859
cg14737320	19	MZF1;MZF1;LOC100131691	Body;Body;Body	S_Shelf	0.648756	0.538445	0.781665	5.35244e-06	0.0257797	92.4065	1.3147	91.8876	1.5904	-0.518936
cg05575921	5	AHRR	Body	N_Shore	0.607032	0.489591	0.752644	5.35687e-06	0.0257797	78.4844	8.05963	74.2768	10.6233	-4.20761
cg16467628	14	WDHD1;WDHD1;SOCS4;SOCS4	5'UTR;5'UTR;TSS1500;TSS1500	N_Shore	1.60941	1.3111	1.9756	5.37456e-06	0.0257797	7.27933	1.2208	7.9903	1.34323	0.710971
cg05126388	16	ZNF423	Body	Island	1.73243	1.36714	2.19532	5.40854e-06	0.0257797	86.2775	3.64544	88.1159	3.09525	1.83833
cg06449906	5	TBCA	TSS200	Island	1.67448	1.34084	2.09114	5.44082e-06	0.0257797	7.82626	1.44628	8.57522	1.77461	0.748963
cg25801988	20			Island	0.495424	0.365983	0.670644	5.47407e-06	0.0257797	11.6662	3.41753	10.2453	3.74872	-1.42092
cg17019874	3	RPL35A;IQCG;IQCG	TSS1500;5'UTR;5'UTR		0.627224	0.512934	0.766981	5.49804e-06	0.0257797	94.0672	1.27567	93.4797	1.48349	-0.587446
cg21725888	6	TTBK1	Body	Island	0.586679	0.466138	0.738391	5.50775e-06	0.0257797	19.5376	1.91443	18.5604	1.73721	-0.977141
cg25235205	7			N_Shore	1.84722	1.41762	2.40701	5.52033e-06	0.0257797	79.6288	3.77853	81.7248	3.09649	2.09602
cg15342087	6				0.625393	0.510768	0.765741	5.52469e-06	0.0257797	88.5655	2.84596	87.0539	3.36982	-1.51159
cg09233395	8	TRPS1	5'UTR	N_Shore	0.592826	0.473057	0.742917	5.6053e-06	0.0259546	18.2741	3.65271	16.2658	2.97566	-2.0083
cg26657980	3	GTPBP8;GTPBP8	Body;Body	Island	1.69573	1.34996	2.13008	5.65221e-06	0.0259546	7.96601	1.38459	8.79577	1.62592	0.829753
cg00552911	1				0.655072	0.545705	0.786357	5.65753e-06	0.0259546	87.5604	3.79975	85.4483	4.80634	-2.11211
cg21102926	6	TUBB2A	Body	Island	1.60693	1.30916	1.97242	5.72619e-06	0.0259801	7.06693	1.35752	7.7066	1.39094	0.639669
cg11626237	11	KDM2A;KDM2A;KDM2A	TSS200;Body;Body		1.61036	1.31074	1.97845	5.72672e-06	0.0259801	5.68613	1.07747	6.2712	1.14756	0.585068
cg20456607	1	HNRNPU;HNRNPU	TSS1500;TSS1500	S_Shore	1.77591	1.38516	2.2769	5.905e-06	0.0266409	7.0767	1.7371	8.2771	2.05297	1.2004
cg09236299	14	WDR89;WDR89	TSS1500;TSS1500	Island	1.60003	1.30534	1.96125	6.0209e-06	0.0268009	3.09199	0.521487	3.37254	0.515289	0.28055
cg22076757	1	MYBPHL	TSS200		0.604425	0.485983	0.751735	6.05666e-06	0.0268009	54.2687	3.81913	51.8656	3.50619	-2.40303
cg08525835	18	LDLRAD4;LDLRAD4	Body;Body		0.651606	0.541255	0.784457	6.06063e-06	0.0268009	92.312	2.46505	91.1068	3.53706	-1.20515
cg15854668	3	UMPS	1stExon	Island	1.59736	1.304	1.95671	6.07174e-06	0.0268009	6.67745	0.942721	7.16906	1.02841	0.491606
cg22496665	3			N_Shore	0.588544	0.467728	0.740567	6.12727e-06	0.0269006	15.1486	1.74814	14.2129	1.39572	-0.935629
cg18745031	3	LOC285375	Body	S_Shelf	0.603864	0.485175	0.751587	6.25569e-06	0.0273175	52.6302	5.90729	48.9053	7.99935	-3.72492
cg25838487	10	FAM107B;FAM107B;FAM107B;FAM107B;FAM107B;FAM107B;FAM107B;FAM107B;FAM107B;FAM107B	5'UTR;5'UTR;5'UTR;5'UTR;5'UTR;5'UTR;5'UTR;5'UTR;Body;5'UTR		0.606732	0.488455	0.753648	6.28938e-06	0.0273186	87.801	2.19387	86.5555	2.69138	-1.24554
cg14060113	19	CCDC124;CCDC124	3'UTR;3'UTR		0.678765	0.573657	0.80313	6.36092e-06	0.0274831	83.9275	11.9209	77.9099	15.7405	-6.0176
cg19333433	6	TAGAP;TAGAP;TAGAP;TAGAP	Body;Body;TSS200;5'UTR		1.64789	1.32626	2.04752	6.52206e-06	0.028031	10.9649	3.75351	13.4585	5.15542	2.49364
cg19977414	10	VDAC2;VDAC2;VDAC2;VDAC2	5'UTR;TSS200;TSS200;TSS200	Island	1.60755	1.30759	1.97631	6.63191e-06	0.0283539	5.15503	0.740004	5.48223	0.710922	0.327202
cg10481202	12	TUBA1A	Body	N_Shore	0.641147	0.528355	0.778017	6.71466e-06	0.0285582	89.2156	2.34597	87.9608	2.57459	-1.25487
cg19236745	11	CSTF3;CSTF3;CSTF3;CSTF3;CSTF3;CSTF3	5'UTR;1stExon;1stExon;5'UTR;1stExon;5'UTR	N_Shore	1.57594	1.29258	1.92142	6.86999e-06	0.0290058	6.66187	1.1105	7.26093	1.11983	0.599062
cg13351599	14				1.52926	1.2708	1.84029	6.89092e-06	0.0290058	4.62006	0.824626	5.03576	0.812276	0.415701
cg16245698	18			S_Shore	0.569555	0.44556	0.728058	7.00625e-06	0.0293156	49.7725	6.40497	45.8435	7.33723	-3.92908
cg09535924	2	MEIS1	Body	N_Shore	0.60541	0.486346	0.753623	7.06792e-06	0.0293156	36.1295	4.27854	34.0571	4.15914	-2.07245
cg05147735	2	USP37;RQCD1	5'UTR;TSS1500	Island	1.61602	1.31062	1.99258	7.08705e-06	0.0293156	5.00174	0.895625	5.45199	0.999723	0.450252
cg03727192	8			S_Shelf	1.75782	1.37413	2.24863	7.13505e-06	0.0293156	92.9051	1.63918	93.8096	1.51177	0.904424
cg05003599	7	FBXO24;FBXO24;FBXO24	Body;1stExon;Body	S_Shelf	0.570914	0.446966	0.729233	7.17172e-06	0.0293156	66.9143	5.90371	63.1945	6.91063	-3.71976
cg05620261	19	WTIP	Body	S_Shelf	1.63085	1.31721	2.01916	7.17994e-06	0.0293156	34.9341	6.47255	37.5789	6.64264	2.64481
cg06545139	4	GAK;TMEM175	TSS1500;5'UTR	Island	1.58485	1.29595	1.93816	7.30052e-06	0.0296156	3.82558	0.921731	4.17541	0.919197	0.349834
cg00173804	1				1.73721	1.36459	2.21159	7.34223e-06	0.0296156	92.0082	1.16531	92.6483	1.08843	0.640011
cg19375796	3	GLYCTK;GLYCTK;GLYCTK;GLYCTK;GLYCTK;GLYCTK	TSS200;TSS200;TSS200;TSS200;TSS200;TSS200	N_Shore	2.07225	1.50681	2.84987	7.39984e-06	0.0296156	12.4078	2.96896	14.4681	3.00649	2.06028
cg02094267	X				0.578135	0.45488	0.734787	7.49753e-06	0.0296156	95.1985	2.25215	94.8892	3.43096	-0.30927
cg13493996	6				0.659976	0.550221	0.791625	7.53657e-06	0.0296156	78.8229	5.56115	76.1607	6.17379	-2.66216
cg06206252	3	RPL14;RPL14	TSS200;TSS200	Island	1.92534	1.44534	2.56475	7.55143e-06	0.0296156	13.0288	3.45496	15.236	3.62989	2.20714
cg13618045	19	PRDX2;PRDX2	TSS1500;TSS1500	N_Shore	0.593346	0.472132	0.74568	7.57342e-06	0.0296156	7.96396	1.16579	7.44675	0.973614	-0.517213
cg13424097	1	SSU72	TSS200	Island	1.59648	1.30082	1.95933	7.57813e-06	0.0296156	8.4901	1.54804	9.13716	1.52945	0.647062
cg19074970	2			Island	1.58872	1.29725	1.94567	7.58235e-06	0.0296156	5.42819	0.759486	5.78007	0.792836	0.351884
cg05729731	6	TAP2;TAP2	Body;Body	N_Shore	1.51955	1.26513	1.82513	7.62487e-06	0.0296156	9.92633	2.35141	11.0566	2.24712	1.13028
cg05776084	3	CDV3;CDV3;CDV3;CDV3	1stExon;Body;Body;5'UTR	S_Shore	1.79839	1.39073	2.32556	7.65237e-06	0.0296156	6.71126	1.27201	7.4904	1.26686	0.779142
cg24947681	15				0.585344	0.462833	0.740284	7.82757e-06	0.0299244	64.6254	5.38489	61.5099	5.62634	-3.11546
cg11337097	2	AFF3;AFF3	Body;Body		1.76288	1.37466	2.26073	7.92134e-06	0.0299244	72.8512	4.46084	75.3758	4.07369	2.52463
cg12725420	15	RBPMS2	TSS1500	S_Shore	0.591426	0.469699	0.744698	7.92911e-06	0.0299244	19.8766	2.12404	18.8225	1.90314	-1.0541
cg19462523	3	SOX2;SOX2OT;SOX2	5'UTR;Body;1stExon	N_Shore	1.7488	1.36847	2.23484	7.93244e-06	0.0299244	16.1371	2.92715	18.1567	3.32349	2.01964
cg09747578	1	LRRC41;UQCRH	TSS200;TSS1500	S_Shore	1.66167	1.32976	2.07643	7.93918e-06	0.0299244	6.80486	1.54533	7.75465	1.90181	0.949798
cg01590948	5	SYNPO;SYNPO	Body;Body	Island	0.601355	0.481033	0.751774	8.01261e-06	0.0299244	51.6073	2.97063	50.0147	3.25128	-1.59262
cg00452887	1	TRABD2B	TSS1500	S_Shore	1.58227	1.29354	1.93544	8.05241e-06	0.0299244	6.46022	1.29952	7.0296	1.82353	0.569381
cg15665342	17	AATK;LOC388428	Body;Body	Island	0.575373	0.451371	0.733442	8.07541e-06	0.0299244	28.8546	2.96224	27.0577	3.18571	-1.7969
cg23514537	5	F12	Body	S_Shelf	0.717242	0.619833	0.829959	8.09609e-06	0.0299244	93.7868	3.53107	92.4675	5.9059	-1.31934
cg21913886	1	TMEM51;TMEM51;TMEM51;TMEM51	5'UTR;5'UTR;5'UTR;5'UTR	S_Shelf	0.628337	0.512341	0.770596	8.0986e-06	0.0299244	86.795	4.06314	84.7724	5.3668	-2.02256
cg11143131	5	PDLIM4;PDLIM4	3'UTR;3'UTR	S_Shore	0.634233	0.519243	0.774688	8.14819e-06	0.0299721	95.5786	1.06308	95.1659	1.24442	-0.412748
cg03543893	20			N_Shore	1.67175	1.33375	2.09541	8.23655e-06	0.0301209	13.1679	1.99164	14.1641	2.3823	0.996167
cg14098615	21	PCBP3;PCBP3	TSS200;TSS200		1.67825	1.33661	2.10721	8.26244e-06	0.0301209	90.7125	1.66772	91.523	1.33378	0.810518
cg14287089	17	CDR2L	TSS1500	N_Shore	1.58066	1.29212	1.93363	8.50421e-06	0.0308204	9.80316	1.44644	10.578	1.72995	0.774795
cg00993799	7	LOC100216545	Body	Island	1.89185	1.42881	2.50495	8.5298e-06	0.0308204	10.7221	2.16894	12.2057	2.10543	1.48353
cg07731875	20	SYS1;SYS1;SYS1-DBNDD2;SYS1	TSS200;TSS200;TSS1500;5'UTR	N_Shore	1.69909	1.34531	2.1459	8.58295e-06	0.0308758	7.99196	3.02643	9.82063	3.3996	1.82867
cg07633499	22	UFD1L;UFD1L;CDC45L	TSS1500;TSS1500;TSS1500	Island	1.6434	1.32022	2.04569	8.72495e-06	0.031249	7.69495	1.72495	8.80233	1.98704	1.10737
cg01574231	17	UNC13D	TSS200		0.547608	0.419789	0.714346	8.98072e-06	0.0320246	3.93209	0.622216	3.55076	0.527617	-0.381325
cg11227540	7	HOXA4	Body	N_Shore	0.647309	0.534111	0.784499	9.21818e-06	0.0327285	89.6411	2.73526	88.3326	3.58804	-1.30845
cg17898840	10	GFRA1;GFRA1;GFRA1	Body;Body;Body		0.660812	0.550098	0.793808	9.50764e-06	0.0333431	83.4923	4.38183	80.9483	5.48749	-2.54394
cg24429831	19	RBM42	1stExon	Island	1.73939	1.36136	2.22239	9.54366e-06	0.0333431	6.91791	1.1592	7.57885	1.2026	0.660938
cg26275419	13				0.616209	0.497308	0.763539	9.57497e-06	0.0333431	27.2747	5.06689	24.2795	4.64357	-2.9952
cg02089629	10	VENTX	TSS1500	Island	0.559169	0.432266	0.723328	9.59356e-06	0.0333431	26.3079	3.02467	25.0404	3.22347	-1.26747
cg11888381	3	FAM131A	TSS200	N_Shore	0.577829	0.45323	0.736681	9.59548e-06	0.0333431	25.5928	2.40962	24.3234	2.28373	-1.26938
cg15790271	21				1.7153	1.35057	2.17851	9.69304e-06	0.033451	91.568	1.51666	92.2777	1.29431	0.709729
cg24222512	6				0.628734	0.511865	0.772287	9.74807e-06	0.033451	95.6323	0.856783	95.2807	0.954756	-0.351567
cg01984854	16			Island	0.589605	0.466533	0.745144	9.7494e-06	0.033451	76.3928	7.6423	72.1139	9.4416	-4.27898
cg15112937	22	LARGE-AS1;LARGE-AS1;LARGE;LARGE	Body;Body;Body;Body		0.679235	0.572194	0.806301	9.84189e-06	0.0335929	88.2569	2.14725	87.2149	2.90164	-1.042
cg01649509	5				1.64081	1.31725	2.04386	9.92955e-06	0.0335929	5.8671	1.29626	6.57313	1.78357	0.70603
cg20297566	3	TBC1D23	Body	Island	0.610651	0.49064	0.760017	9.96465e-06	0.0335929	21.4636	1.66247	20.5632	1.56207	-0.900308
cg14449552	17	TEX2;TEX2	TSS1500;TSS1500	S_Shore	1.7135	1.34925	2.17608	1.00272e-05	0.0335929	82.2239	3.45039	84.1281	2.75269	1.90418
cg03393426	10			Island	1.6715	1.33074	2.09952	1.00347e-05	0.0335929	9.59735	2.15217	10.8699	2.58507	1.2725
cg12584034	13	RPL21;RPL21P28	TSS1500;TSS1500	Island	1.6669	1.3287	2.09119	1.00376e-05	0.0335929	7.51648	1.24765	8.28394	1.55609	0.767465
cg11430659	2	KCTD18;KCTD18	1stExon;5'UTR	Island	1.80073	1.38667	2.33843	1.02355e-05	0.0341156	9.47006	1.63671	10.578	1.59825	1.10797
cg06379435	19				0.636447	0.520641	0.778011	1.03581e-05	0.0343838	48.9544	5.82666	46.2059	5.91815	-2.74844
cg01716223	13	VPS36	Body	N_Shore	1.56952	1.28448	1.91781	1.0417e-05	0.0344391	4.14495	0.97584	4.71969	1.16581	0.574741
cg10739386	6	RIMS1;RIMS1;RIMS1;RIMS1;RIMS1	TSS1500;TSS200;Body;Body;Body		0.70903	0.608461	0.826222	1.0535e-05	0.0346889	90.1671	3.41847	88.3131	7.38804	-1.85402
cg11739541	12	TUBA1A;TUBA1A	5'UTR;1stExon	Island	1.86082	1.41128	2.45355	1.07379e-05	0.0350063	8.11811	1.6519	9.19368	1.57778	1.07557
cg18067127	19	MRPL54	Body	Island	0.591728	0.468436	0.74747	1.07484e-05	0.0350063	90.0498	2.17848	89.0931	2.64389	-0.956643
cg23248587	5	XRCC4;XRCC4;XRCC4;TMEM167A	TSS1500;TSS1500;TSS1500;Body	N_Shore	1.60037	1.29801	1.97316	1.076e-05	0.0350063	3.82394	0.584237	4.08979	0.61526	0.265847
cg13761615	5	MCC	Body		1.76424	1.37	2.27193	1.08425e-05	0.0350396	33.192	5.57068	34.7983	6.40389	1.60629
cg12745003	2	KLHL29	5'UTR		1.71981	1.35069	2.18979	1.08888e-05	0.0350396	62.5305	6.10889	66.3302	6.32255	3.79965
cg20099147	19	ZNF444	TSS1500	N_Shore	1.53646	1.26883	1.86052	1.09066e-05	0.0350396	3.8739	0.620964	4.14	0.636215	0.266102
cg06294803	3	EIF4G1;EIF4G1;EIF4G1;EIF4G1;EIF4G1	5'UTR;5'UTR;1stExon;5'UTR;5'UTR	S_Shore	0.540825	0.41123	0.711261	1.09423e-05	0.0350396	23.9836	3.22016	21.8953	3.17943	-2.08827
cg05658963	3			N_Shelf	1.66555	1.32673	2.0909	1.10109e-05	0.0350396	96.1395	0.820123	96.5653	0.742241	0.4258
cg02000209	4	FAM53A;FAM53A;FAM53A	TSS1500;TSS1500;TSS1500	S_Shore	0.626384	0.508465	0.77165	1.10277e-05	0.0350396	93.6376	1.06436	93.162	1.23872	-0.475588
cg11217367	8	DLGAP2	5'UTR		0.676761	0.568599	0.805498	1.11113e-05	0.0351684	95.1534	1.23781	94.7413	1.29205	-0.412113
cg08516222	3	SGEF	Body	Island	0.651891	0.538533	0.789109	1.13303e-05	0.0357231	30.5661	2.62352	29.4519	2.46541	-1.11417
cg11374718	6	OR14J1	TSS1500		1.65155	1.32003	2.06633	1.14027e-05	0.0358132	80.46	7.00684	83.0904	5.09851	2.63034
cg17168838	19	LENG1	TSS200	Island	1.88534	1.42021	2.5028	1.14951e-05	0.0359279	10.3051	2.09469	11.6023	1.97719	1.2972
cg15633082	7	PTPRN2;PTPRN2;PTPRN2;PTPRN2;PTPRN2	Body;Body;Body;Body;Body		1.69086	1.33714	2.13816	1.15386e-05	0.0359279	61.5235	2.61628	62.6522	2.75005	1.12877
cg07507200	2	IFT172	TSS200	Island	1.60577	1.29936	1.98443	1.1645e-05	0.0359279	6.22208	1.07072	6.83902	1.25504	0.616949
cg22700360	17	MSI2;MSI2	TSS1500;TSS200	Island	0.611758	0.491097	0.762064	1.16456e-05	0.0359279	5.37432	0.747619	5.00595	0.673367	-0.368366
cg23367089	2	PTPRN	Body	N_Shelf	0.681635	0.574295	0.809037	1.16592e-05	0.0359279	90.8756	2.19251	89.5924	3.74168	-1.28316
cg08493167	14			N_Shelf	0.625228	0.506793	0.771341	1.17097e-05	0.0359476	53.0889	4.72862	50.7042	4.60362	-2.3847
cg10041443	16	IST1;IST1;IST1;IST1;IST1;IST1	Body;Body;Body;Body;Body;Body		0.680613	0.572984	0.808459	1.18164e-05	0.0360484	90.5761	6.67484	88.046	10.172	-2.53008
cg17379666	17	CDC42EP4	5'UTR	N_Shelf	0.660962	0.549181	0.795494	1.18477e-05	0.0360484	88.3335	4.02884	86.7592	5.16698	-1.57431
cg07416792	4	ADGRA3	Body		1.63488	1.31201	2.0372	1.19103e-05	0.0360484	72.918	10.1508	77.6734	9.95849	4.75531
cg27021981	15	FAM96A;FAM96A;FAM96A;FAM96A	TSS1500;TSS1500;TSS1500;TSS1500	S_Shore	1.67224	1.32847	2.10498	1.19301e-05	0.0360484	6.6046	1.4545	7.44756	1.56204	0.842961
cg04742780	20	GATA5	TSS1500	S_Shore	0.510078	0.37736	0.689475	1.19684e-05	0.0360484	20.9802	4.36599	18.5888	4.01523	-2.39146
cg23413527	15				0.68863	0.582701	0.813816	1.20074e-05	0.0360484	91.3679	2.28815	90.0811	3.16669	-1.28683
cg16632994	5	UBLCP1;UBLCP1	5'UTR;1stExon	Island	1.56092	1.27857	1.90562	1.22087e-05	0.0364283	4.38564	0.817603	4.7504	0.766955	0.364758
cg12416067	10	DNA2	1stExon	Island	0.567802	0.440599	0.73173	1.22231e-05	0.0364283	11.2659	1.36072	10.5821	1.2469	-0.683881
cg23027754	1			S_Shore	1.60732	1.29902	1.98878	1.25516e-05	0.0372644	5.58779	0.891407	6.08089	1.04001	0.493101
cg27058811	5	KIF2A;KIF2A	Body;Body	S_Shore	1.5137	1.25668	1.8233	1.26318e-05	0.0372644	6.08964	1.07417	6.44737	1.03127	0.357733
cg00665908	6	TAF11;ANKS1A	TSS200;TSS1500	Island	1.61599	1.30276	2.00452	1.26587e-05	0.0372644	6.20406	1.1249	6.87048	1.17674	0.666417
cg05293490	14				0.635643	0.518635	0.77905	1.26862e-05	0.0372644	58.6604	7.87842	55.3511	7.98237	-3.3093
cg06728747	11	BTBD18;TMX2-CTNND1	TSS1500;Body	Island	1.61502	1.30198	2.00331	1.29755e-05	0.0378651	94.3996	1.04085	94.8175	0.904878	0.417832
cg21467614	6	TNF	1stExon		0.528059	0.396262	0.70369	1.30804e-05	0.0378651	17.0555	2.62037	15.4674	2.24876	-1.58808
cg25998794	14	PACS2;PACS2	Body;Body	S_Shore	0.649123	0.534488	0.788345	1.30811e-05	0.0378651	88.5606	2.86477	87.4169	3.25226	-1.14366
cg04121866	13	ERCC5	TSS1500	N_Shore	1.61113	1.30012	1.99653	1.31005e-05	0.0378651	7.10696	1.3489	7.69198	1.47312	0.585017
cg06354984	10	C10orf90	TSS1500		0.669653	0.559121	0.802035	1.31975e-05	0.0378651	93.2031	1.39694	92.5316	2.02796	-0.671501
cg12436196	1	PRDM16;PRDM16	Body;Body	N_Shore	0.603431	0.48075	0.757419	1.32533e-05	0.0378651	16.2895	3.56229	14.5571	2.47112	-1.73236
cg12499123	5	CCT5;FAM173B	TSS200;TSS200	Island	1.64042	1.3129	2.04965	1.32606e-05	0.0378651	7.59392	1.43624	8.39109	1.85649	0.797172
cg00550708	11	STIM1;STIM1;STIM1	Body;Body;Body		0.646858	0.531697	0.786963	1.33058e-05	0.0378651	91.9074	1.85685	90.9604	2.30474	-0.946989
cg05145314	7	MRPS33;MRPS33;MRPS33	5'UTR;5'UTR;1stExon	N_Shore	1.64396	1.31441	2.05615	1.3308e-05	0.0378651	9.26067	2.97636	11.0952	3.59475	1.83458
cg10026930	10	NEURL1-AS1;NEURL1-AS1;NEURL1	TSS1500;TSS1500;Body		0.553491	0.424104	0.722351	1.33634e-05	0.0378907	9.03601	1.90234	7.89722	1.53261	-1.13879
cg16108521	2	ERLEC1;ERLEC1;ERLEC1;ASB3;GPR75-ASB3;ASB3;ASB3;ASB3	TSS1500;TSS1500;TSS1500;1stExon;Body;5'UTR;5'UTR;5'UTR	N_Shore	2.08662	1.49826	2.90604	1.34756e-05	0.0380369	10.501	2.07067	11.9725	2.14356	1.47143
cg16486700	X	MAP7D3;MAP7D3;MAP7D3	Body;Body;Body		0.443193	0.307199	0.63939	1.35113e-05	0.0380369	25.9752	8.39379	22.2092	7.1264	-3.76594
cg16029760	15	OSTBETA	5'UTR		1.6438	1.31406	2.05629	1.35547e-05	0.0380369	6.39935	1.14	6.97293	1.28967	0.573582
cg21963392	X				0.525733	0.393488	0.702423	1.36561e-05	0.0381902	88.8182	4.47019	88.3205	5.62336	-0.497689
cg13513395	11	NARS2;NARS2	TSS1500;TSS1500	S_Shore	1.48664	1.24324	1.77768	1.38209e-05	0.0383972	4.96756	0.916664	5.40509	1.00525	0.437529
cg01795333	4	HADH;HADH	Body;Body		0.652103	0.53776	0.790759	1.38242e-05	0.0383972	93.3877	1.30546	92.9213	1.28135	-0.466383
cg10228555	16			S_Shore	0.606469	0.483995	0.759935	1.39165e-05	0.0385226	41.6913	4.31678	39.4196	4.78777	-2.27166
cg17824914	X	KDM6A	TSS200	Island	1.69245	1.33481	2.14592	1.3974e-05	0.0385511	13.8968	3.33754	15.7254	3.83777	1.82861
cg26133081	13	GJA3	TSS1500	S_Shore	0.648556	0.533324	0.788684	1.4349e-05	0.0393407	92.3217	2.42612	91.2086	2.55607	-1.11311
cg00471645	2				1.5606	1.27634	1.90817	1.43566e-05	0.0393407	5.54756	0.91712	6.08948	0.896847	0.541919
cg23605991	4	PDE6B;PDE6B	TSS1500;TSS1500	N_Shore	0.615491	0.49422	0.766518	1.45841e-05	0.0397097	41.0468	3.27204	39.768	3.56042	-1.27885
cg21042619	11	EED;EED;EED;EED	5'UTR;5'UTR;1stExon;1stExon	Island	1.62242	1.30359	2.01925	1.45885e-05	0.0397097	6.91628	1.42083	7.66694	1.5517	0.750664
cg09916663	17				1.57116	1.28069	1.92751	1.47694e-05	0.0399293	81.2008	4.27315	83.0558	3.1115	1.85499
cg13977963	1	NECAP2;NECAP2;NECAP2	Body;Body;Body	S_Shore	1.56842	1.27937	1.92277	1.48796e-05	0.0399293	2.48176	0.606582	2.66787	0.561399	0.186113
cg08609308	9	AK8;C9orf9;C9orf9	TSS200;1stExon;5'UTR	Island	0.55234	0.422209	0.722581	1.4886e-05	0.0399293	27.2015	2.00533	26.2249	2.24418	-0.976601
cg25423436	9	UBQLN1;UBQLN1	TSS200;TSS200	S_Shore	1.81054	1.38393	2.36864	1.49023e-05	0.0399293	10.4983	2.4707	12.1219	2.76764	1.62357
cg00091349	3	MED12L;P2RY13	Body;TSS1500		0.622537	0.502335	0.771501	1.49136e-05	0.0399293	53.365	4.86251	50.448	4.7334	-2.91706
cg20383624	21			Island	0.609145	0.486651	0.762472	1.50844e-05	0.0402546	74.3065	6.79858	70.6123	7.49915	-3.69418
cg03880611	5	PDZD2	Body		0.643337	0.526805	0.785647	1.51806e-05	0.040378	94.6458	1.0411	94.1642	1.09808	-0.481593
cg16614638	11	CAPRIN1;CAPRIN1	TSS200;TSS200	Island	0.603589	0.480147	0.758768	1.52707e-05	0.040378	22.5888	1.78827	21.7166	1.78626	-0.872224
cg16366473	3	FGF12;FGF12	TSS200;Body	Island	0.54485	0.413766	0.717462	1.5279e-05	0.040378	7.24997	1.21439	6.55141	1.23922	-0.698563
cg12558347	5	SLC22A5	Body		0.655493	0.541273	0.793816	1.53468e-05	0.0404007	90.7526	2.42474	89.5974	2.415	-1.15521
cg23574443	17	LOC100128288	TSS200		0.64645	0.530424	0.787856	1.54354e-05	0.0404007	89.0908	2.74725	87.4116	3.39983	-1.67917
cg08396593	3	SENP5;SENP5	Body;Body		1.69771	1.33543	2.15827	1.54718e-05	0.0404007	76.2496	3.15699	78.0591	3.39771	1.80955
cg25125166	9	MTAP	TSS200	N_Shore	1.61254	1.29837	2.00272	1.54855e-05	0.0404007	6.63339	1.01154	7.12136	1.11686	0.487971
cg16855244	1	CPSF3L;CPSF3L;CPSF3L;CPSF3L;CPSF3L;CPTP;CPTP	TSS200;TSS200;TSS200;TSS200;TSS200;1stExon;5'UTR	Island	0.583774	0.457241	0.745322	1.57345e-05	0.0405072	30.046	2.66452	28.8215	2.84863	-1.22455
cg24751836	15	UNC45A;HDDC3	5'UTR;TSS200	Island	1.56044	1.27506	1.90968	1.57457e-05	0.0405072	5.53894	0.829312	6.00069	0.731181	0.461746
cg09189538	11	C11orf90	Body	N_Shelf	0.668741	0.557087	0.802772	1.58144e-05	0.0405072	86.7474	3.16802	85.2989	3.39748	-1.44847
cg24664526	6	VPS52;RPS18;VPS52	5'UTR;TSS1500;1stExon	Island	1.5552	1.27266	1.90046	1.58154e-05	0.0405072	6.83206	1.51194	7.6054	1.81731	0.773347
cg18881764	1	KIAA0319L;NCDN;NCDN;NCDN	TSS1500;Body;5'UTR;Body	S_Shore	0.5651	0.4361	0.73226	1.58217e-05	0.0405072	8.8809	1.22914	8.3215	1.12416	-0.559397
cg13039115	12	TBC1D30	TSS1500	N_Shore	1.65191	1.31527	2.0747	1.5824e-05	0.0405072	13.6902	3.4704	15.9817	4.33557	2.29157
cg11323433	13	CARS2	Body	Island	0.636446	0.518324	0.781488	1.60483e-05	0.0409532	95.4749	0.928964	95.0551	1.11627	-0.419843
cg02207491	14	LIN52;ALDH6A1	TSS200;TSS1500	Island	1.64757	1.31303	2.06735	1.61991e-05	0.0411298	6.09522	1.03695	6.6808	1.25223	0.58558
cg14940636	12	PA2G4	TSS200	Island	1.62465	1.3029	2.02585	1.63452e-05	0.0411298	8.23934	1.53974	9.01301	1.59011	0.773669
cg01729862	16	EME2;MRPS34	Body;TSS1500	S_Shore	0.605439	0.481902	0.760645	1.63536e-05	0.0411298	2.44752	0.460025	2.26193	0.418716	-0.185583
cg01684433	20	SEC23B;SEC23B;SEC23B;SEC23B;SEC23B;SEC23B	5'UTR;5'UTR;5'UTR;5'UTR;1stExon;5'UTR	Island	0.536154	0.403789	0.71191	1.64046e-05	0.0411298	6.57047	1.21303	5.85524	1.24102	-0.715222
cg18164899	1				1.69113	1.33164	2.14768	1.64146e-05	0.0411298	18.6805	3.69351	20.4332	4.66522	1.75272
cg03083228	11				1.57582	1.28134	1.93799	1.64197e-05	0.0411298	33.5812	7.08723	36.8689	7.90359	3.28773
cg09302904	17	TEX2;TEX2	5'UTR;1stExon	Island	0.563631	0.434179	0.731681	1.65869e-05	0.0414213	19.4457	1.61015	18.6471	1.67562	-0.798527
cg26132305	3				0.642456	0.525253	0.785812	1.66642e-05	0.0414878	93.645	1.10985	93.1965	1.04784	-0.448499
cg24499524	17	MPO	Body	Island	0.601629	0.477364	0.758241	1.67388e-05	0.0415466	20.3712	3.3487	18.5724	3.08587	-1.79884
cg06527052	1	TMEM167B	Body	S_Shore	1.49959	1.24689	1.80351	1.68171e-05	0.0415895	4.85442	0.795772	5.20719	0.790628	0.352772
cg17460095	14	FERMT2;FERMT2;FERMT2	TSS1500;TSS1500;TSS1500	Island	0.596735	0.471683	0.754941	1.68579e-05	0.0415895	5.17927	0.716699	4.8417	0.604048	-0.337576
cg19931106	2	CCDC75;HEATR5B	5'UTR;TSS1500	Island	1.6395	1.30855	2.05415	1.72609e-05	0.0423526	6.08893	1.01926	6.61028	1.20808	0.521347
cg19622574	2	ATG16L1;ATG16L1	TSS1500;TSS1500	N_Shore	1.61105	1.29614	2.00246	1.72709e-05	0.0423526	5.86739	1.23573	6.58536	1.41314	0.717967
cg22803262	11				0.681309	0.571879	0.811679	1.74214e-05	0.0425937	91.9847	1.70852	91.239	2.33393	-0.745769
cg07516385	13	FNDC3A;FNDC3A;FNDC3A;FNDC3A	1stExon;5'UTR;5'UTR;Body	Island	1.62996	1.30416	2.03716	1.75489e-05	0.0427105	6.06517	0.832614	6.43565	0.892877	0.370475
cg09501892	1	SRM	TSS1500	S_Shore	1.55663	1.27191	1.90507	1.75738e-05	0.0427105	6.78459	1.11243	7.26761	1.17108	0.483025
cg07601536	6	RREB1;RREB1;RREB1;RREB1	Body;Body;Body;Body	S_Shore	0.638219	0.519882	0.783493	1.77216e-05	0.0429418	60.2254	6.82924	56.682	7.20644	-3.54349
cg25806655	19	SEMA6B	3'UTR	Island	0.632424	0.512989	0.779666	1.78195e-05	0.0430513	47.6072	3.95861	45.232	4.1218	-2.37514
cg07697850	16	TMEM219;TMEM219	TSS200;TSS200	Island	1.74812	1.35436	2.25637	1.79132e-05	0.0430549	6.5735	1.15751	7.27471	1.2274	0.701205
cg09922435	4	G3BP2;G3BP2;G3BP2	5'UTR;5'UTR;5'UTR	N_Shore	1.63286	1.3051	2.04294	1.79264e-05	0.0430549	4.77217	0.76759	5.10996	0.835837	0.337786
cg00093971	3				0.653337	0.537768	0.793742	1.82137e-05	0.0434496	81.9897	4.0014	79.6777	5.8248	-2.31206
cg21370527	17			N_Shore	0.635215	0.516168	0.781718	1.82169e-05	0.0434496	5.86625	0.762084	5.56671	0.72972	-0.29954
cg10118419	3	KRBOX1-AS1;KRBOX1	Body;TSS200	N_Shore	0.689972	0.582248	0.817626	1.82967e-05	0.0434496	90.1001	3.93873	87.7312	5.80722	-2.36889
cg09866757	1	BARHL2	Body	N_Shore	1.55677	1.27143	1.90615	1.83036e-05	0.0434496	9.57097	1.97916	10.5756	2.41033	1.00466
cg10836918	9	SEC16A;SEC16A	Body;Body	N_Shelf	1.57861	1.28095	1.94544	1.84707e-05	0.0437191	94.0428	1.1283	94.4132	0.90469	0.370359
cg24788291	2	PRKCE	Body		0.68051	0.570577	0.811623	1.85443e-05	0.0437665	91.3336	2.29494	90.0848	2.66513	-1.24875
cg25984991	21				0.670727	0.558589	0.805376	1.8791e-05	0.0440877	87.9812	4.89448	85.5588	6.82915	-2.42241
cg24757926	3				0.623509	0.502174	0.77416	1.88397e-05	0.0440877	62.3221	7.92436	59.4183	7.60862	-2.90381
cg25355896	X	PAK3;PAK3;PAK3;PAK3;PAK3;PAK3	TSS1500;5'UTR;TSS1500;5'UTR;TSS1500;5'UTR		0.485979	0.349178	0.676375	1.88424e-05	0.0440877	90.1525	7.42408	89.1933	9.86417	-0.959205
cg01316378	10				0.655247	0.539826	0.795346	1.90183e-05	0.0443722	68.663	5.18614	66.4263	5.72185	-2.23664
cg23616649	12	ARF3;ARF3	1stExon;5'UTR	Island	0.528377	0.394397	0.707872	1.90805e-05	0.0443906	7.12864	1.09067	6.56273	1.26549	-0.565912
cg05679093	2	MRPL35;MRPL35	TSS200;TSS200	S_Shelf	1.62903	1.30235	2.03766	1.9258e-05	0.0444812	5.93491	0.928693	6.44574	1.0627	0.510836
cg10688526	1	DCAF8;DCAF8;DCAF8;DCAF8;DCAF8	Body;Body;Body;Body;5'UTR	N_Shore	1.64903	1.31096	2.07429	1.9282e-05	0.0444812	7.26941	1.04331	7.81739	1.10737	0.547975
cg23703427	14	TMEM179	Body	N_Shelf	0.573263	0.444079	0.740027	1.94675e-05	0.0444812	20.9824	4.98	18.2103	4.37551	-2.77214
cg24536328	5	TTC33	TSS200	Island	1.53413	1.26053	1.8671	1.95265e-05	0.0444812	5.07922	0.801829	5.51833	0.847472	0.439112
cg05407200	11			S_Shelf	1.63992	1.30683	2.05793	1.95487e-05	0.0444812	45.5159	24.5409	56.3493	23.6932	10.8334
cg07575970	8				1.60271	1.29069	1.99017	1.95652e-05	0.0444812	73.8548	5.88064	76.3949	4.96212	2.54004
cg06249421	17			N_Shelf	0.642528	0.524452	0.787188	1.9579e-05	0.0444812	90.6983	2.36268	89.837	2.57662	-0.861301
cg18759304	14	CEP170B;CEP170B	Body;Body	N_Shore	1.55222	1.26852	1.89938	1.95802e-05	0.0444812	76.1597	2.22595	76.9467	2.10849	0.786944
cg08513203	X			Island	0.623536	0.501979	0.774529	1.96097e-05	0.0444812	59.488	2.99055	58.0313	3.17376	-1.45673
cg26217832	6	AGPAT4	Body		1.62028	1.2981	2.02243	1.98594e-05	0.0447199	89.3453	1.9404	90.1328	1.59094	0.787493
cg24980700	20	MYLK2	Body	Island	0.607681	0.483376	0.763951	1.99095e-05	0.0447199	15.1221	1.54383	14.3415	1.41078	-0.780524
cg19819280	6				0.648055	0.530949	0.790989	1.99281e-05	0.0447199	88.4858	2.35395	87.288	3.15652	-1.19781
cg04545708	11	FDXACB1;FDXACB1;C11orf1	TSS200;TSS200;Body	S_Shore	1.75295	1.35445	2.2687	1.9934e-05	0.0447199	10.6117	2.45122	12.1543	2.9186	1.54259
cg27132050	15				1.57687	1.27901	1.9441	2.00952e-05	0.0449294	5.31988	0.893951	5.73278	0.856291	0.412905
cg09408718	6	TXNDC5;TXNDC5	TSS1500;TSS1500	Island	1.43724	1.21649	1.69805	2.01374e-05	0.0449294	4.65872	1.30708	4.96062	1.33471	0.301897
cg15526406	1	ANP32E;ANP32E	TSS200;TSS200	S_Shore	1.55525	1.26939	1.90549	2.02723e-05	0.0449695	5.2545	0.894118	5.69206	0.983918	0.437566
cg16138458	6	HIST1H4L;HIST1H3I	1stExon;TSS1500	Island	1.54675	1.26563	1.8903	2.02809e-05	0.0449695	10.8329	1.82877	11.5744	1.99186	0.741434
cg10936352	1	DMRTA2	TSS1500	Island	1.63241	1.30299	2.04512	2.03206e-05	0.0449695	5.52204	1.02896	6.0771	1.08137	0.555062
cg01535777	1	MOBKL2C;MOBKL2C	3'UTR;3'UTR	N_Shelf	1.65053	1.31059	2.07865	2.05689e-05	0.0452875	95.4811	0.809897	95.7919	0.745592	0.310845
cg22269795	1	EFHD2	TSS1500	N_Shore	1.61397	1.29481	2.0118	2.06038e-05	0.0452875	4.2581	0.657028	4.5301	0.660311	0.271999
cg16826064	4	FAM53A	TSS1500	Island	0.664943	0.551075	0.802339	2.06306e-05	0.0452875	89.9305	2.76658	88.5046	3.91973	-1.42592
cg27124803	4	ANAPC4;ANAPC4	TSS1500;TSS1500	N_Shore	1.5816	1.2806	1.95335	2.07917e-05	0.0455185	4.37672	0.804993	4.77525	0.93664	0.398537
cg05010865	8	PLEC1;PLEC1	Body;TSS1500	Island	1.55961	1.27088	1.91393	2.09227e-05	0.045578	3.75101	0.92573	4.12567	0.938783	0.374662
cg24266872	10	YME1L1;YME1L1;YME1L1	Body;Body;Body		1.77278	1.36179	2.30781	2.09327e-05	0.045578	84.7526	2.29112	85.9005	2.56316	1.14791
cg15801789	9	HSPA5	TSS200	Island	1.90431	1.41533	2.56224	2.09863e-05	0.045578	13.0444	2.62063	14.7542	2.51154	1.70975
cg15954711	6	HMGN3;HMGN3	Body;Body	Island	1.85797	1.39654	2.47186	2.10965e-05	0.0456958	7.52527	1.19444	8.21772	1.38718	0.692453
cg06815056	19	SIN3B	TSS200		1.49824	1.24349	1.80519	2.12178e-05	0.0458373	6.53903	1.14774	6.97879	1.13108	0.439757
cg01374398	3	SCAP	5'UTR	N_Shore	0.614025	0.490353	0.768889	2.13593e-05	0.0460201	26.2366	1.99455	25.1902	1.97858	-1.04637
cg16514167	11	MICALCL	TSS1500		0.641786	0.523066	0.787452	2.14153e-05	0.0460201	86.6706	2.92878	85.1143	2.9987	-1.5563
cg14217157	4	NELFA	TSS1500	S_Shore	1.60629	1.29081	1.99886	2.15481e-05	0.046143	8.81667	2.24088	10.2693	2.99799	1.4526
cg10830590	6	STMND1	TSS200	Island	0.487245	0.349677	0.678935	2.16019e-05	0.046143	5.82996	1.51126	5.21998	1.51116	-0.609977
cg16924963	18			N_Shore	0.64912	0.531765	0.792376	2.16419e-05	0.046143	89.4921	1.78267	88.6866	1.85608	-0.805514
cg15229153	17	RPAIN;RPAIN;RPAIN;RPAIN;RPAIN;RPAIN;RPAIN;RPAIN;RPAIN;NUP88;RPAIN;RPAIN;RPAIN;RPAIN;RPAIN	Body;Body;Body;Body;Body;Body;Body;Body;Body;TSS1500;Body;Body;Body;Body;Body	S_Shore	1.52912	1.25685	1.86036	2.18499e-05	0.0463699	4.73543	0.820881	5.09946	0.910851	0.364025
cg26426142	6	HIST1H2BB;HIST1H3C	TSS1500;TSS1500	Island	0.558655	0.426952	0.730985	2.1923e-05	0.0463699	13.9227	2.32123	12.8087	1.8162	-1.114
cg10975001	1	TRIM62	Body	S_Shore	0.601835	0.476039	0.760875	2.19316e-05	0.0463699	40.0186	3.57905	38.2605	4.02445	-1.7581
cg20684973	10	TAF5	TSS200	Island	1.64	1.30503	2.06095	2.19756e-05	0.0463699	6.14183	1.50954	7.11796	1.83557	0.976131
cg10041608	5	SNX2;SNX2	TSS200;TSS200	Island	0.617027	0.49366	0.771223	2.21039e-05	0.0465205	13.8908	1.6328	13.0454	1.52185	-0.845402
cg21674901	10	ANKRD22	TSS200		0.598248	0.47179	0.758603	2.23329e-05	0.0466205	31.4777	6.26926	27.8735	6.17669	-3.60418
cg08265500	8	REEP4;REEP4	1stExon;5'UTR	Island	0.603547	0.477889	0.762247	2.24221e-05	0.0466205	14.6878	1.65657	13.859	1.5102	-0.828794
cg04464523	12	PARP11	Body	Island	0.704908	0.599663	0.828625	2.24946e-05	0.0466205	87.9313	9.60516	83.7122	14.4474	-4.21905
cg04552054	8	CPA6	Body		1.80219	1.37246	2.36646	2.25461e-05	0.0466205	95.4204	1.07145	96.0401	0.910306	0.619716
cg23001652	3	CCDC14;CCDC14	TSS200;TSS200	Island	1.70973	1.33415	2.19103	2.25491e-05	0.0466205	12.0469	3.11247	13.862	3.19779	1.81507
cg06169590	2	ZFP36L2;LOC100129726	TSS1500;Body	S_Shore	0.617219	0.493765	0.771541	2.25654e-05	0.0466205	15.0887	1.73628	14.1762	1.55718	-0.912428
cg07628187	4	OSTC	TSS200	Island	1.53278	1.25803	1.86754	2.26021e-05	0.0466205	8.51762	1.33072	9.16378	1.26929	0.646162
cg24447045	5	PHAX	TSS200	N_Shore	1.55432	1.2675	1.90605	2.26081e-05	0.0466205	10.5773	2.37263	11.8745	2.67713	1.29718
cg13983187	19			N_Shore	1.7498	1.35068	2.26687	2.27867e-05	0.0467757	84.1344	2.41807	85.3208	2.24767	1.18645
cg19523333	3	ARHGAP31	TSS1500	N_Shore	1.45558	1.22346	1.73174	2.282e-05	0.0467757	3.9837	0.59879	4.18354	0.530637	0.199841
cg08693474	17	SSH2;SSH2;SSH2;SSH2	TSS1500;Body;Body;Body	S_Shore	1.61581	1.29404	2.0176	2.28552e-05	0.0467757	6.17187	1.07606	6.7405	1.21529	0.568634
cg19859270	3	GPR15	1stExon		0.626469	0.504512	0.777906	2.30054e-05	0.0468568	93.2717	1.71762	92.4345	2.15953	-0.837192
cg19745185	11	HIPK3;HIPK3;HIPK3	TSS1500;TSS1500;5'UTR	N_Shore	0.641953	0.522857	0.788175	2.30096e-05	0.0468568	36.4167	4.82297	33.9643	4.24476	-2.45243
cg09069072	1	TMEM51;TMEM51;TMEM51;TMEM51	5'UTR;5'UTR;5'UTR;5'UTR	S_Shore	0.625494	0.503314	0.777333	2.32049e-05	0.0469816	76.4614	5.69875	74.0149	6.65163	-2.44642
cg21724239	8			Island	0.519773	0.38387	0.703792	2.32126e-05	0.0469816	34.3751	13.5273	28.1159	11.7298	-6.25923
cg09053446	15				0.611513	0.486929	0.767973	2.32435e-05	0.0469816	94.1749	1.18254	93.7127	1.36862	-0.462178
cg01636840	16	METTL9;METTL9;LOC101927814;METTL9;METTL9	TSS200;TSS200;Body;Body;Body	N_Shore	1.85825	1.39453	2.47617	2.3322e-05	0.0470238	9.99018	2.10447	11.446	2.11915	1.45584
cg19495969	11	KIRREL3;KIRREL3	Body;Body		0.657619	0.541526	0.798601	2.3442e-05	0.0471494	79.9284	4.44433	78.2104	4.85144	-1.718
cg24769513	7	ACHE;ACHE;ACHE;ACHE	1stExon;5'UTR;5'UTR;1stExon	Island	1.48511	1.23636	1.78391	2.35373e-05	0.0472178	4.39093	0.925562	4.6634	0.89532	0.272471
cg17751867	5	GOLPH3	Body	Island	1.52726	1.25502	1.85856	2.3613e-05	0.0472178	4.52723	0.836334	4.92977	0.887368	0.402546
cg07107916	1	PPP2R5A	TSS1500	N_Shore	1.54799	1.26411	1.89563	2.36495e-05	0.0472178	59.4034	8.72886	63.5496	8.20287	4.14621
cg14876868	4	RBPJ;RBPJ	TSS1500;TSS1500	N_Shore	0.696361	0.588779	0.8236	2.37309e-05	0.0472649	94.1721	1.12848	93.6745	1.40661	-0.497623
cg06841833	7	IKZF1;IKZF1;IKZF1;IKZF1;IKZF1;IKZF1;IKZF1;IKZF1	TSS200;TSS200;TSS200;5'UTR;5'UTR;5'UTR;5'UTR;5'UTR	S_Shelf	1.603	1.28775	1.99542	2.40552e-05	0.0474389	4.16072	0.816495	4.59449	0.917856	0.433771
cg18124201	20	SULF2;SULF2;SULF2;SULF2;SULF2	1stExon;1stExon;5'UTR;TSS200;5'UTR	Island	1.63729	1.30242	2.05827	2.40948e-05	0.0474389	7.90952	1.39463	8.75085	1.51494	0.841328
cg04509759	15	TTBK2;TTBK2	1stExon;5'UTR	Island	0.582524	0.453309	0.74857	2.40949e-05	0.0474389	13.2781	1.4008	12.5511	1.48573	-0.726984
cg20573222	12	KSR2	TSS200	N_Shore	1.5909	1.2825	1.97346	2.41033e-05	0.0474389	23.1747	4.09673	25.7138	5.22026	2.53909
cg02953029	4	SMARCAD1;SMARCAD1;SMARCAD1	TSS200;5'UTR;TSS200	Island	1.60641	1.28918	2.0017	2.41088e-05	0.0474389	6.32699	1.15873	6.96538	1.27266	0.638396
cg02976090	1	NIPAL3;NIPAL3	1stExon;5'UTR	N_Shore	1.6128	1.29181	2.01357	2.43071e-05	0.0477141	4.05627	0.575212	4.2765	0.623955	0.22023
cg02501186	17	FDXR;FDXR	TSS1500;TSS1500	S_Shore	1.58122	1.27802	1.95635	2.45964e-05	0.0481662	4.46281	0.713718	4.80101	0.82857	0.338202
cg14013300	22	XBP1;XBP1	Body;Body	N_Shore	1.53351	1.25718	1.87057	2.46815e-05	0.0482175	5.25081	0.874957	5.66072	0.924862	0.40991
cg26673040	2	LOC101060019	Body		0.638355	0.518114	0.786501	2.49347e-05	0.0484879	82.9237	3.1707	81.3711	3.26554	-1.55259
cg12097239	3	ARL8B	TSS200	N_Shore	1.58604	1.2799	1.96541	2.49487e-05	0.0484879	5.42871	1.08205	6.0447	1.34627	0.615994
cg00389713	6	SRF	TSS200	Island	1.54448	1.26181	1.89047	2.49982e-05	0.0484879	3.84923	0.709029	4.1706	0.707618	0.321374
cg22493372	7	LAT2;LAT2;LAT2	Body;Body;Body		0.610425	0.485214	0.767947	2.5065e-05	0.0485024	22.2778	1.99097	21.3829	1.87824	-0.894848
cg17010941	8	ZNF706;ZNF706;ZNF706	TSS1500;TSS1500;TSS1500	Island	0.564046	0.432096	0.736289	2.5368e-05	0.0485035	3.96527	0.664895	3.67826	0.60163	-0.287019
cg04232541	6	PLAGL1;PLAGL1	5'UTR;5'UTR	Island	1.53199	1.25611	1.86845	2.54331e-05	0.0485035	7.63655	1.4934	8.40145	1.49706	0.764903
cg02180633	4	MFSD7	Body	Island	1.75013	1.34874	2.27098	2.54575e-05	0.0485035	94.5516	1.10684	94.9634	0.99392	0.411804
cg23485400	6	MDC1;MDC1	1stExon;5'UTR	Island	0.6135	0.48869	0.770186	2.55275e-05	0.0485035	3.28429	0.529141	3.08295	0.481763	-0.20134
cg08965527	16	HSDL1;LRRC50;HSDL1	5'UTR;TSS1500;5'UTR	Island	1.92004	1.41715	2.60138	2.55321e-05	0.0485035	10.3407	2.23886	11.7181	2.31962	1.37734
cg11629619	6				0.578402	0.44825	0.746344	2.56035e-05	0.0485035	12.0544	2.19632	11.0629	2.06803	-0.991572
cg00664135	6	C6orf217;AHI1;AHI1;AHI1;AHI1	Body;TSS1500;TSS1500;TSS1500;TSS1500	Island	1.50983	1.24628	1.82913	2.56188e-05	0.0485035	5.46564	0.91255	5.92395	0.895743	0.458315
cg21499430	12	WIBG;WIBG;WIBG	Body;5'UTR;1stExon	Island	1.55605	1.26649	1.91181	2.56693e-05	0.0485035	5.98713	0.855918	6.48183	0.909149	0.494697
cg20257096	14	SUPT16H	Body	Island	1.74819	1.34777	2.26757	2.56916e-05	0.0485035	7.66041	1.78346	8.71052	1.85305	1.05011
cg10423052	8			S_Shore	1.5959	1.28369	1.98404	2.57195e-05	0.0485035	5.13493	0.967333	5.6064	1.07696	0.471463
cg27413876	11	C2CD3;C2CD3	Body;Body		1.63985	1.30245	2.06465	2.57346e-05	0.0485035	91.6114	2.05876	92.5244	1.59077	0.913059
cg25380400	12	TXNRD1;TXNRD1;TXNRD1;TXNRD1;TXNRD1;TXNRD1;TXNRD1	5'UTR;5'UTR;5'UTR;5'UTR;Body;Body;Body	S_Shore	1.50837	1.24555	1.82665	2.57784e-05	0.0485035	4.23153	0.697202	4.62711	0.781702	0.395581
cg24984539	X				0.514843	0.377878	0.701451	2.58682e-05	0.0485605	5.60579	1.87104	5.27435	1.40708	-0.331447
cg27564955	1				1.55193	1.26452	1.90467	2.60077e-05	0.0486492	66.6108	3.70657	68.1855	3.95659	1.57467
cg21955686	17	C17orf100;MED31;C17orf100	5'UTR;TSS200;1stExon	Island	0.619972	0.496147	0.774699	2.60345e-05	0.0486492	13.7963	1.51408	13.0587	1.26021	-0.737594
cg11082237	7	SSBP1;SSBP1;SSBP1;SSBP1;SSBP1;SSBP1;WEE2-AS1	TSS1500;TSS1500;TSS1500;TSS1500;TSS1500;TSS1500;Body	N_Shore	0.670108	0.556045	0.80757	2.61144e-05	0.0486631	81.2909	4.85225	78.898	5.60872	-2.39284
cg17330034	2	STK11IP	TSS1500	Island	1.62534	1.29602	2.03834	2.61612e-05	0.0486631	10.4107	2.17595	11.6437	2.50487	1.23296
cg08053343	10				0.648618	0.530027	0.793743	2.6434e-05	0.049025	81.2492	3.55528	79.328	4.10643	-1.92126
cg07759223	8	ANK1;ANK1;ANK1;ANK1;ANK1	Body;Body;Body;Body;Body	N_Shore	0.683487	0.572316	0.816252	2.64959e-05	0.049025	85.0244	3.53455	83.3944	4.1528	-1.63002
cg25609284	20	BLCAP;BLCAP;BLCAP;BLCAP	TSS200;TSS1500;TSS200;TSS1500	Island	1.57943	1.27614	1.9548	2.65358e-05	0.049025	6.87609	1.01131	7.35641	1.07313	0.480316
cg17454942	1	KCND3;KCND3	Body;Body		1.70322	1.32844	2.18374	2.67148e-05	0.0492277	91.5967	2.00359	92.57	1.55754	0.973303
cg18610261	2	CDC42EP3	TSS1500	Island	1.71613	1.33376	2.20812	2.67743e-05	0.0492277	7.50497	1.31133	8.2723	1.3228	0.767325
cg14530304	17			Island	0.611425	0.485971	0.769266	2.6833e-05	0.0492277	21.9852	1.869	21.1868	2.0351	-0.798326
cg20455854	5	CXXC5	5'UTR	Island	0.63715	0.516242	0.786375	2.68866e-05	0.0492277	39.9117	4.49128	37.3126	4.83454	-2.59908
cg00224057	2	MRPL53;CCDC142	TSS200;3'UTR	S_Shore	1.70948	1.33083	2.19587	2.703e-05	0.0493795	8.83197	2.33377	10.1404	2.5273	1.30847
cg13280741	5	PDE4D;PDE4D;PDE4D	Body;Body;Body		1.65121	1.30638	2.08705	2.71444e-05	0.0493977	91.3936	2.46	92.1841	2.08681	0.790541
cg07841875	8	MROH1;MROH1;MROH1;MROH1	Body;Body;Body;Body		1.63368	1.29887	2.0548	2.73205e-05	0.0493977	75.5904	4.05224	77.566	3.49724	1.97556
cg13936680	7	USP42	Body		0.660778	0.544474	0.801926	2.73227e-05	0.0493977	93.5151	1.91392	92.873	1.98482	-0.642027
cg21081097	19	CLPTM1	TSS200	Island	1.52265	1.25106	1.85318	2.73275e-05	0.0493977	5.65768	1.33716	6.0548	1.33817	0.397114
cg16893679	2	SLC4A5;SLC4A5	Body;Body		1.74186	1.34393	2.25762	2.74345e-05	0.0493977	80.5572	2.08327	81.4959	2.18376	0.93862
cg12501923	17	FBF1	TSS1500	Island	1.62152	1.29363	2.03252	2.74533e-05	0.0493977	6.18488	1.25364	6.98172	1.50771	0.79684
cg09182678	22			Island	0.602511	0.475455	0.763519	2.75416e-05	0.0493977	9.08259	1.62607	8.11242	1.40828	-0.970169
cg21252105	9				0.631182	0.509018	0.782664	2.75606e-05	0.0493977	35.0387	4.14567	32.4225	4.15375	-2.6162
cg06797431	1	RPF1	TSS200	N_Shore	1.69465	1.3243	2.16858	2.75961e-05	0.0493977	10.679	2.43293	12.2161	2.59903	1.53711
cg21318940	5	ZNF131;ZNF131;ZNF131;ZNF131	5'UTR;5'UTR;Body;Body	S_Shore	1.64137	1.30193	2.06931	2.76449e-05	0.0493977	14.2395	2.23411	15.3869	2.29224	1.14742
cg23048215	19	ARID3A	Body	Island	0.628515	0.505828	0.78096	2.77372e-05	0.0494545	22.0778	3.82935	19.933	3.90324	-2.1448
cg01363383	10	MXI1	TSS200	N_Shore	1.67878	1.31755	2.13906	2.78087e-05	0.0494738	6.14854	1.0666	6.77039	1.23963	0.621852
cg18240814	5	FBXL17	TSS1500	Island	1.65565	1.30781	2.096	2.78758e-05	0.0494855	7.13288	1.40905	7.97079	1.54405	0.837909
cg02461226	17	FLCN;FLCN	TSS1500;TSS1500	Island	1.65479	1.30729	2.09465	2.81358e-05	0.0498387	6.53584	1.44873	7.39823	2.03636	0.862393
HR: Hazard ratio, LI: lower interval, UI: upper interval, SD: Standard deviation.

## Sheet: B. p<0.05 in additional models 
Table S1. Methylation sites associated with future risk of developing macrovascular events in newly-diagnosed individuals with type 2 diabetes (the prospective cohort for macrovascular events in T2D, n=752), Related to Figure 2.
Methylation sites associated with future risk of developing macrovascular events (p<0.05) in newly-diagnosed individuals with type 2 diabetes (the prospective cohort for macrovascular events in T2D, n=752) after adjusting for additional potential confounders.
		Model 1		Model 2	Model 3	Model 4	Model 5	Model 6	Model 7	Model 8	Model 9	Model 10	Model 11	Model 12	Model 13
		Adjusted for age + gender + BMI + HbA1c		Model 1 + cell composition	Model 1 + +lipid lowering drugs + antihypertensives	Model 1 + smoking (cg05575921)	Model 1 +lipid lowering drugs + antihypertensives + smoking (cg05575921)	Model 1 +lipid lowering drugs + antihypertensives + smoking (cg05575921) + HDL-c	Model 1 + lipid lowering drugs + antihypertensives + smoking (cg05575921) + LDL-c	Model 1 +lipid lowering drugs + antihypertensives + smoking (cg05575921) + tryglicerides	Model 1 +lipid lowering drugs + antihypertensives + smoking (cg05575921) + HDL-c + tryglicerides	Model 1 +lipid lowering drugs + antihypertensives + smoking (cg05575921) + HDL-c + LDL-c+tryglicerides	Model 1 +lipid lowering drugs + antihypertensives + smoking (cg05575921) + eGFR	Model 1 +lipid lowering drugs + antihypertensives + smoking (cg05575921) + urinary albumin/creatinine ratio	Model 1 +lipid lowering drugs + antihypertensives + smoking (cg05575921) + diabetes medication
Methylation Probe	Gene	p-value	q-value	p-value	p-value	p-value	p-value	p-value	p-value	p-value	p-value	p-value	p-value	p-value	p-value
cg00091349	MED12L;P2RY13	1.49136e-05	0.0399293	0.00125255	2.58132e-05	9.85009e-05	0.000171498	0.00735049	0.00816382	0.0089952	0.0278124	0.0407945	0.00147792	0.00228825	0.000530343
cg00093971		1.82137e-05	0.0434496	7.56335e-07	2.4688e-05	7.85042e-05	6.96967e-05	8.66598e-05	0.000382938	0.00020107	0.000115395	0.000494373	6.98864e-05	0.000632098	7.14892e-05
cg00173804		7.34223e-06	0.0296156	1.5036e-05	5.60257e-06	8.36998e-06	6.63164e-06	0.00011892	0.000159671	0.00104443	0.00176536	0.00138383	0.000184056	0.000130053	1.33439e-05
cg00224057	MRPL53;CCDC142	2.703e-05	0.0493795	0.000108172	2.67525e-05	3.75656e-05	4.27873e-05	0.000343211	0.000863578	0.00331169	0.00405158	0.00949622	0.000922357	0.00524201	0.000254201
cg00304695	USP10	4.1926e-06	0.0243032	0.000170795	4.511e-06	4.0582e-05	5.00449e-05	0.000179352	9.20793e-05	0.000162245	0.000179189	0.000370085	2.69504e-05	0.00011802	2.50735e-05
cg00319567	TDRD3;TDRD3;TDRD3	1.84001e-06	0.016906	3.89288e-06	3.86443e-06	6.69905e-07	2.00612e-06	2.45917e-05	3.03015e-05	9.44042e-05	6.91786e-05	0.000184565	1.25562e-06	1.59345e-05	1.25886e-06
cg00389713	SRF	2.49982e-05	0.0484879	0.000112627	2.79575e-05	2.18524e-05	3.59148e-05	4.87473e-05	9.19919e-05	8.93037e-05	9.75661e-05	0.00119365	0.000300138	0.00259009	0.000250167
cg00452887	TRABD2B	8.05241e-06	0.0299244	2.91887e-06	8.66387e-06	9.10851e-06	1.42142e-05	0.00309179	0.0072814	0.00270852	0.00171676	0.00211221	0.00110698	0.00354735	1.18479e-05
cg00471645		1.43566e-05	0.0393407	3.71356e-05	6.04382e-06	5.01916e-06	3.19762e-06	1.22071e-05	1.5998e-05	6.29826e-05	6.76811e-05	0.000346687	2.76478e-06	6.6985e-05	2.97318e-05
cg00510787	C6orf211;RMND1	3.65413e-06	0.0232815	2.55454e-05	3.71217e-06	8.99071e-06	1.10261e-05	0.000105668	0.000286361	0.00120465	0.00171586	0.00540721	0.000160677	0.00184101	7.45269e-05
cg00514241	MN1	2.78997e-06	0.0216979	1.61538e-05	3.72054e-06	3.82881e-06	5.34995e-06	0.000953657	0.00281919	0.0287267	0.0369179	0.0939498	0.000219166	0.00205245	2.55066e-06
cg00550708	STIM1;STIM1;STIM1	1.33058e-05	0.0378651	0.000387082	1.54851e-05	0.000460003	0.000561608	0.00020761	0.000522757	0.000453952	0.000514067	0.000627912	0.00613788	0.0322003	0.000163402
cg00552911		5.65753e-06	0.0259546	3.17197e-05	1.07655e-05	0.00010777	0.000203058	1.25309e-05	0.000501886	5.89404e-05	1.15673e-05	2.67967e-05	0.000247518	0.0114298	0.000226626
cg00664135	C6orf217;AHI1;AHI1;AHI1;AHI1	2.56188e-05	0.0485035	0.000281133	2.67498e-05	6.57853e-05	7.50372e-05	0.000210108	0.00094545	0.000444136	0.000599023	0.00174902	0.000714492	0.00680938	0.000128972
cg00665908	TAF11;ANKS1A	1.26587e-05	0.0372644	0.000106303	1.23293e-05	1.60456e-05	1.89263e-05	5.4125e-05	4.04755e-05	5.20974e-05	6.51457e-05	0.000152122	5.6452e-05	0.00120119	4.84963e-05
cg00993799	LOC100216545	8.5298e-06	0.0308204	2.92129e-05	8.62582e-06	7.17132e-06	7.39056e-06	5.80892e-05	0.000155582	0.000438671	0.000517937	0.00109062	0.000691677	0.00172589	4.84661e-05
cg01030173	NAA25	1.01345e-06	0.0135957	8.84904e-06	1.10512e-06	4.63452e-07	5.86446e-07	2.97476e-05	0.000309145	0.000718903	0.000474352	0.00229013	3.88981e-05	0.000706118	1.91195e-06
cg01116021	AGAP1;AGAP1	2.0121e-10	8.99499e-05	9.2797e-09	3.53269e-10	5.70346e-09	1.26665e-08	3.08269e-07	5.87705e-07	1.21043e-06	4.78827e-06	5.998e-06	6.60973e-06	0.000161942	7.78582e-08
cg01312316		1.04183e-08	0.000945286	8.20784e-07	4.25454e-08	2.66397e-07	8.82325e-07	6.79416e-07	1.91314e-06	3.86484e-06	6.69622e-07	7.42845e-07	0.000407466	0.000895199	1.02412e-06
cg01316378		1.90183e-05	0.0443722	0.000156774	2.7209e-05	8.37761e-05	0.000131517	0.000336434	0.000952314	0.000124828	0.000162847	0.000385808	0.0093309	0.0154534	0.000585314
cg01363383	MXI1	2.78087e-05	0.0494738	0.000100177	2.50386e-05	2.34064e-05	3.0333e-05	0.000687185	0.00130459	0.00176677	0.00404013	0.0136978	0.00011537	0.000688957	6.96312e-05
cg01374398	SCAP	2.13593e-05	0.0460201	9.37301e-05	3.46236e-05	2.36448e-05	5.39668e-05	8.11847e-05	9.47468e-05	7.49478e-05	6.41257e-05	0.000158771	0.000165772	0.000103545	2.00416e-05
cg01534423		4.30521e-06	0.0243032	1.01558e-05	4.80103e-06	4.80344e-06	5.30453e-06	2.906e-05	6.89067e-05	0.000203079	0.000189093	0.000289918	0.000349108	0.00100139	2.13753e-05
cg01535777	MOBKL2C;MOBKL2C	2.05689e-05	0.0452875	5.22225e-06	1.34713e-05	2.95955e-05	1.73439e-05	1.80797e-05	6.05794e-05	3.77212e-05	2.097e-05	5.24047e-05	6.00888e-05	0.000255064	5.69526e-05
cg01569664	IRS2	4.32993e-08	0.00220988	3.41053e-06	9.08098e-08	4.01769e-08	6.6339e-08	3.92886e-05	0.000176771	0.000262849	0.000778223	0.00198125	1.20206e-05	8.61032e-05	1.93899e-08
cg01574231	UNC13D	8.98072e-06	0.0320246	3.81503e-05	1.02153e-05	2.30344e-05	2.20315e-05	0.00171181	0.000901498	0.000499539	0.00149155	0.00504719	8.83865e-05	0.000483117	2.517e-05
cg01590948	SYNPO;SYNPO	8.01261e-06	0.0299244	0.000148751	8.3147e-06	0.000345923	0.000457559	0.000971254	0.00304687	0.00290216	0.0026317	0.00357352	0.00690472	0.103064	0.000366593
cg01636840	METTL9;METTL9;LOC101927814;METTL9;METTL9	2.3322e-05	0.0470238	8.75393e-05	2.23273e-05	1.91929e-05	1.89155e-05	8.52728e-05	0.000245345	0.000682573	0.000497083	0.00100927	0.0011104	0.00351822	9.0542e-05
cg01649509		9.92955e-06	0.0335929	2.34628e-05	9.0405e-06	1.67491e-05	2.12411e-05	3.08472e-05	0.000301192	0.000119812	5.09948e-05	0.00168318	4.43471e-06	0.000330851	2.42082e-05
cg01665633	NDNL2;FAM189A1	2.28937e-07	0.00667678	2.99995e-06	5.66585e-07	1.96347e-08	5.15822e-08	2.80151e-06	6.38334e-07	1.21576e-06	5.63122e-07	1.81761e-06	2.22076e-06	1.9848e-05	1.14763e-07
cg01684433	SEC23B;SEC23B;SEC23B;SEC23B;SEC23B;SEC23B	1.64046e-05	0.0411298	1.47804e-05	2.56498e-05	1.54943e-05	1.89706e-05	0.00139864	0.00449518	0.0107049	0.0129696	0.0221927	0.000342549	0.00203842	2.88727e-05
cg01712452	C20orf85	8.83155e-07	0.0132393	1.14406e-06	1.06111e-06	1.98175e-05	2.74067e-05	4.07083e-05	0.000274533	0.000503544	0.000589465	0.000445113	0.000322905	0.0385209	1.62339e-05
cg01716223	VPS36	1.0417e-05	0.0344391	1.23271e-05	1.27374e-05	1.32295e-05	2.06131e-05	0.000192956	0.000662874	0.00266449	0.00163616	0.0050247	8.99355e-05	0.000859767	8.77866e-05
cg01729862	EME2;MRPS34	1.63536e-05	0.0411298	6.50488e-06	1.24418e-05	0.000185466	0.000219146	0.00011385	0.000343359	0.00103666	0.000528486	0.00114698	0.000628937	0.000463419	0.000407492
cg01769037	JARID2;JARID2	5.21959e-06	0.0257797	2.10328e-05	3.92324e-06	8.10003e-06	8.68247e-06	1.93163e-05	5.52247e-05	0.000302192	0.000352351	0.00184391	1.98111e-05	0.000253819	2.7186e-05
cg01795333	HADH;HADH	1.38242e-05	0.0383972	0.000207935	1.48603e-05	6.87037e-05	8.36033e-05	8.93332e-05	5.50263e-05	0.000106527	0.000152265	4.16876e-05	0.00448455	0.00256774	0.00032313
cg01883025	DCTPP1	4.04385e-06	0.0242222	7.7583e-05	4.79116e-06	5.60044e-06	8.28459e-06	2.6541e-05	8.73626e-05	0.000220279	0.000244509	0.000617668	0.000388949	0.00167981	3.20464e-05
cg01936090	CEP350	4.3758e-06	0.0243079	6.23525e-05	5.12526e-06	5.64301e-06	6.90935e-06	0.00042755	0.000714598	0.00189385	0.00239834	0.00354714	0.000760405	0.0047756	5.52745e-06
cg01984854		9.7494e-06	0.033451	0.000181516	2.15089e-05	1.17045e-05	2.18275e-05	0.00228896	0.0058393	0.0111545	0.0234102	0.0356853	0.00104135	0.00119107	5.83439e-06
cg01993413	METTL3	3.53146e-06	0.0232815	1.73567e-05	4.00769e-06	6.77256e-06	7.76139e-06	2.78578e-05	6.67206e-05	0.000236071	0.000194407	0.000377231	0.000474315	0.00247898	6.99162e-05
cg02000209	FAM53A;FAM53A;FAM53A	1.10277e-05	0.0350396	1.22336e-05	1.02696e-05	0.000108602	0.00011092	0.000365451	0.00397763	0.000966922	0.000527062	0.000815598	0.000569129	0.00483851	0.000462007
cg02089629	VENTX	9.59356e-06	0.0333431	6.78845e-05	1.55453e-05	1.02441e-05	1.47879e-05	0.000243926	0.000992531	0.00307682	0.00250143	0.00340251	0.00017986	0.000152738	1.74246e-05
cg02094267		7.49753e-06	0.0296156	4.42858e-06	2.43985e-05	7.61107e-06	2.05722e-05	0.00116181	0.000406478	2.36604e-05	0.000111223	9.6293e-05	2.17779e-05	0.000175058	3.07928e-05
cg02180633	MFSD7	2.54575e-05	0.0485035	5.45377e-05	3.08028e-05	4.58512e-05	6.98311e-05	7.39192e-05	0.000530608	0.000446109	0.000367894	0.00121567	0.00331101	0.000985836	0.000151223
cg02207491	LIN52;ALDH6A1	1.61991e-05	0.0411298	0.000165958	1.4485e-05	1.73407e-05	2.59062e-05	1.62289e-05	7.38176e-05	0.000362982	0.000205576	0.00128215	0.000393036	0.00161156	0.000205002
cg02220815	MRPL35;MRPL35	3.87433e-06	0.0239679	1.04871e-05	3.9798e-06	3.85574e-06	4.02625e-06	1.61057e-05	4.60432e-05	0.000169588	0.000138787	0.000239663	0.000113918	0.00121347	1.92029e-05
cg02224994	C14orf64	1.16894e-06	0.014247	2.15051e-06	6.25217e-07	6.59441e-07	4.49852e-07	4.10237e-07	2.17986e-05	0.000370995	8.88253e-05	0.00235651	2.46228e-06	5.67172e-08	5.80898e-07
cg02246053	TRIM37;TRIM37	3.93116e-07	0.00917193	7.0318e-06	3.98825e-07	6.21833e-07	9.46831e-07	2.17598e-05	3.50369e-05	1.89134e-05	2.70605e-05	6.54377e-05	0.000224152	0.000640135	7.86456e-06
cg02461226	FLCN;FLCN	2.81358e-05	0.0498387	0.000118242	2.39607e-05	1.21003e-05	1.31976e-05	5.45788e-05	9.45942e-05	0.000963535	0.00108004	0.00498704	0.00028639	0.000547181	6.38384e-05
cg02501186	FDXR;FDXR	2.45964e-05	0.0481662	0.000166198	2.71027e-05	1.95541e-05	2.86495e-05	6.68209e-06	4.29459e-05	1.43048e-05	6.417e-06	0.000146007	0.000283274	4.00891e-05	7.72982e-05
cg02559264		7.93572e-09	0.000925754	2.0092e-08	1.37223e-08	1.24223e-09	2.36383e-09	2.9741e-07	2.84086e-07	1.48421e-06	6.85513e-06	1.28038e-05	1.10395e-08	1.73823e-07	4.4123e-10
cg02601800	TERT;TERT	1.32835e-06	0.0151593	7.16706e-06	1.80286e-06	4.0884e-06	5.47474e-06	1.78236e-05	7.81459e-05	0.00056681	0.000281256	0.0003926	4.30208e-06	8.80131e-05	2.90876e-06
cg02635607	COX17	1.88813e-06	0.0171315	5.32437e-06	1.69988e-06	1.31192e-06	1.33109e-06	1.94128e-05	5.01083e-05	0.000125749	0.000168494	0.000421298	3.15889e-05	0.000226586	4.69206e-06
cg02946697		3.09953e-06	0.0228024	6.99477e-08	1.61795e-06	2.967e-05	4.31591e-06	9.62309e-07	5.40265e-06	0.000329361	1.35708e-05	5.77433e-05	9.83182e-09	2.88535e-08	3.31376e-06
cg02953029	SMARCAD1;SMARCAD1;SMARCAD1	2.41088e-05	0.0474389	0.000163275	2.3085e-05	3.13096e-05	3.98985e-05	0.000258854	0.000613729	0.000325365	0.000517829	0.00177615	0.000324794	0.00192333	0.000380985
cg02976090	NIPAL3;NIPAL3	2.43071e-05	0.0477141	0.000112318	2.28737e-05	2.90134e-06	3.57904e-06	3.9829e-07	1.47211e-05	1.28824e-05	5.75622e-06	3.94647e-05	0.000111626	0.00569527	4.43836e-06
cg03083228		1.64197e-05	0.0411298	3.94851e-05	2.98124e-05	7.73617e-07	1.38732e-06	0.00014376	0.000150884	0.00167302	0.000818178	0.000521638	5.47135e-05	9.37589e-06	2.77967e-06
cg03249783	RSRC2;KNTC1;RSRC2;RSRC2	2.45531e-07	0.0069138	1.59641e-07	2.41206e-07	8.88171e-08	1.73927e-07	2.67292e-07	6.10678e-07	1.93684e-06	2.1476e-06	2.2212e-05	4.22837e-06	1.779e-06	1.16287e-06
cg03338968	KIAA0562	1.63427e-06	0.0163477	5.6352e-05	3.36712e-06	2.82568e-06	4.98001e-06	0.000435727	0.000794547	0.00246588	0.00651458	0.00726303	0.000217501	0.000876932	8.5139e-07
cg03385746	LINC01140	4.01966e-06	0.0242222	4.54049e-06	3.75293e-06	3.96028e-06	3.95196e-06	5.90862e-05	0.00019582	0.000950897	0.000499288	0.00543307	1.01099e-05	5.34513e-05	8.65263e-06
cg03393426		1.00347e-05	0.0335929	8.11028e-05	8.6858e-06	5.75829e-06	6.05151e-06	4.05978e-05	0.000226899	0.000562971	0.000614874	0.00280273	0.000238152	0.000844329	4.2951e-05
cg03419278	SMAGP;SMAGP	3.63387e-06	0.0232815	1.04928e-05	2.52667e-06	1.82802e-05	1.02001e-05	4.0605e-05	7.16304e-05	0.00016787	0.000212907	0.000443988	7.15317e-05	0.000964507	1.373e-05
cg03543893		8.23655e-06	0.0301209	9.04098e-06	5.02034e-06	9.14208e-07	5.43805e-07	7.98735e-06	2.34605e-05	5.54776e-05	0.000118069	0.000827731	2.96629e-06	1.2289e-06	1.4891e-06
cg03584826	RGS7;RGS7;RGS7;RGS7	1.48622e-07	0.00485456	2.04612e-06	3.55328e-07	1.76698e-05	3.64631e-05	5.02715e-05	2.66449e-05	0.000771572	0.00174229	0.00115713	0.000794771	0.00122946	3.2033e-05
cg03681150	MVP;MVP	1.24155e-07	0.00437904	4.0564e-06	3.02714e-07	8.22323e-08	1.5338e-07	9.49777e-05	0.000329485	0.000781498	0.00190526	0.00359005	6.10007e-05	0.000170925	3.17705e-08
cg03727192		7.13505e-06	0.0293156	1.70536e-05	7.77941e-06	2.91328e-05	2.70583e-05	0.000108356	0.000198144	4.50725e-05	8.7942e-05	0.000179031	0.000539806	0.00593866	2.74209e-05
cg03743597	RNU11	2.00088e-06	0.0177599	1.66557e-05	1.43116e-06	3.91443e-06	3.95932e-06	2.27018e-05	6.42458e-05	0.000280269	0.000263018	0.00142049	1.33383e-05	0.00187622	1.47206e-05
cg03880611	PDZD2	1.51806e-05	0.040378	4.13666e-06	2.02372e-05	3.21639e-05	6.65388e-05	0.000558803	3.9467e-05	0.000508032	0.000836602	0.000174744	7.52123e-05	0.000146152	0.000107738
cg04105547	LMF1	7.05148e-07	0.0127356	3.08427e-05	2.09586e-06	5.99321e-07	1.27582e-06	0.000596632	0.00184043	0.00399957	0.00925961	0.0162463	0.00011887	0.000328531	9.08851e-08
cg04121866	ERCC5	1.31005e-05	0.0378651	0.000101911	1.24277e-05	6.00774e-06	7.12036e-06	1.56533e-05	4.69245e-05	7.29476e-05	4.43039e-05	0.000434828	3.73768e-05	0.0019649	1.81792e-05
cg04159004	HRNBP3	2.22486e-06	0.0191243	3.16989e-06	1.58734e-06	1.10676e-06	6.01506e-07	1.24177e-06	6.4321e-06	2.14847e-07	1.84146e-07	6.4422e-07	3.30068e-06	8.0704e-06	1.41824e-06
cg04232541	PLAGL1;PLAGL1	2.54331e-05	0.0485035	0.000245434	2.09347e-05	3.7319e-05	3.86671e-05	0.000208164	0.00104145	0.00069255	0.00118338	0.00709296	0.00172789	0.0106326	0.000213343
cg04464523	PARP11	2.24946e-05	0.0466205	0.000386638	5.14853e-05	5.71923e-05	9.23872e-05	0.00220784	0.000563702	0.00144923	0.00477655	0.00515166	0.00132658	0.00252752	7.43072e-05
cg04509759	TTBK2;TTBK2	2.40949e-05	0.0474389	1.37467e-05	2.958e-05	1.9415e-05	2.70078e-05	6.62683e-05	5.27417e-05	8.19889e-05	0.000562251	0.000660269	2.26836e-06	4.25742e-05	1.88227e-05
cg04524475		1.14161e-06	0.0141446	4.53939e-06	7.90492e-07	3.03903e-06	3.29309e-06	1.65203e-05	0.000523589	0.00182978	0.0019005	0.00935089	6.34178e-05	0.000302278	3.64748e-06
cg04543756	PTTG1IP;PTTG1IP;PTTG1IP	3.61507e-06	0.0232815	3.42502e-06	5.53781e-06	7.48983e-06	1.07721e-05	0.00197539	0.00386131	0.00402207	0.0171854	0.0590476	1.56928e-06	1.04476e-06	2.45232e-07
cg04545708	FDXACB1;FDXACB1;C11orf1	1.9934e-05	0.0447199	7.88348e-05	1.87684e-05	3.2817e-05	4.1195e-05	0.000178473	0.000376463	0.00123457	0.00152425	0.00429215	0.000416829	0.00486129	0.000302799
cg04552054	CPA6	2.25461e-05	0.0466205	8.70196e-05	2.89889e-05	2.15605e-05	3.13556e-05	5.00048e-05	4.18156e-05	0.000184201	0.000350432	0.000960669	9.23314e-06	8.11251e-06	3.2158e-05
cg04582938	UAP1L1	3.34094e-06	0.0232815	0.000151205	6.23424e-06	4.22577e-05	6.99702e-05	0.000229366	0.000380762	0.000216432	0.000374909	0.000949243	0.00132909	0.00256366	0.000109151
cg04742780	GATA5	1.19684e-05	0.0360484	7.67337e-05	2.52975e-05	1.33915e-05	2.10234e-05	0.000603504	0.00116417	0.00173349	0.00310673	0.00420813	0.00092228	0.00667968	1.426e-05
cg04858709	TMEM90A	3.57838e-06	0.0232815	0.000150689	1.14532e-05	3.72218e-05	7.92294e-05	2.45814e-05	1.08938e-05	2.5036e-05	8.37223e-06	7.10518e-07	8.95088e-05	0.000769739	0.00017794
cg05003599	FBXO24;FBXO24;FBXO24	7.17172e-06	0.0293156	3.068e-05	5.19413e-06	0.000119114	0.000121768	0.000914795	0.000980555	0.000881634	0.000838358	0.00146346	0.000596596	0.00584425	0.000137661
cg05010865	PLEC1;PLEC1	2.09227e-05	0.045578	3.48592e-05	2.44919e-05	8.69373e-05	0.000110064	0.000732482	0.00831671	0.00300089	0.00631312	0.0217737	3.57087e-05	0.000166374	9.49937e-05
cg05126388	ZNF423	5.40854e-06	0.0257797	8.30083e-05	4.18716e-06	3.29776e-06	3.01368e-06	0.000331712	0.000534824	0.000472131	0.000450774	0.00131373	4.19812e-05	0.00838001	2.15461e-06
cg05145314	MRPS33;MRPS33;MRPS33	1.3308e-05	0.0378651	6.82786e-05	1.46156e-05	2.35436e-05	3.06915e-05	0.000249331	0.000702632	0.00390468	0.00462304	0.0133345	0.000526462	0.00421081	0.000195442
cg05147735	USP37;RQCD1	7.08705e-06	0.0293156	3.01451e-05	1.01862e-05	0.000179397	0.000331931	0.000529688	0.000787355	0.000473093	0.000700436	0.00358104	0.00408583	0.00185022	0.000391161
cg05272960	MACROD1	1.29992e-06	0.0151593	2.25988e-05	3.03886e-06	2.77573e-06	7.32869e-06	3.76122e-06	3.92529e-06	2.24446e-05	5.82675e-06	1.3223e-05	0.000204219	0.00034577	9.41534e-06
cg05293490		1.26862e-05	0.0372644	2.32254e-05	1.56351e-05	0.000680153	0.000788023	4.91112e-05	0.000646049	6.41161e-05	6.29063e-05	0.000117909	0.00437616	0.00502074	0.000752133
cg05368275	DDX5	1.12839e-06	0.0141446	2.32502e-06	1.69008e-06	4.47006e-06	8.31649e-06	0.000171114	0.000120402	0.000408591	0.00101536	0.00164301	0.000199357	0.000969554	3.51729e-06
cg05407200		1.95487e-05	0.0444812	2.29685e-05	3.64998e-05	2.44497e-05	5.0487e-05	6.14364e-05	0.000258694	0.0020134	0.00129706	0.00203246	0.000438036	0.00694221	7.69129e-05
cg05425286	PLXDC1	1.73751e-06	0.0167394	9.89069e-06	4.26438e-06	2.33957e-05	4.48666e-05	0.000232076	5.32936e-05	0.000514871	0.00170835	0.00107831	0.000354701	0.00163082	6.10439e-05
cg05455876	TRAF7	9.42324e-07	0.0135	4.75245e-07	8.35206e-07	6.19178e-07	8.39086e-07	1.14054e-05	3.39916e-06	1.04462e-05	2.58311e-05	7.73215e-05	4.58144e-05	0.000129196	1.00453e-05
cg05489143	RPL14;RPL14	1.60229e-06	0.0163477	5.4753e-06	1.49041e-06	1.68459e-06	1.61845e-06	8.0687e-06	2.23255e-05	5.90951e-05	5.28494e-05	8.64373e-05	0.000138023	0.000577599	7.30432e-06
cg05575921	AHRR	5.35687e-06	0.0257797	1.0481e-05	5.6681e-06	NA	NA	NA	NA	NA	NA		3.07475e-06	0.00116335	6.4067e-06
cg05596135	TXNL4B;TXNL4B;DHX38;TXNL4B	8.73049e-07	0.0132393	9.43798e-06	8.60927e-07	4.05504e-07	6.70038e-07	1.94717e-06	5.62087e-06	3.95954e-05	3.36635e-05	0.000115283	0.000192643	0.000116294	6.7763e-06
cg05620261	WTIP	7.17994e-06	0.0293156	1.10503e-05	4.77942e-06	7.11627e-06	3.92488e-06	2.78762e-05	1.54731e-05	0.000255836	0.000261581	7.04094e-05	1.9389e-06	5.51092e-06	8.51294e-06
cg05658963		1.10109e-05	0.0350396	1.24774e-05	1.37547e-05	3.22297e-05	4.65051e-05	0.000402389	0.000245116	0.000162606	0.000403424	0.00021614	0.000382386	0.000408848	5.43355e-05
cg05679093	MRPL35;MRPL35	1.9258e-05	0.0444812	0.000149881	2.19773e-05	1.53211e-05	2.91006e-05	0.000357272	0.000810462	0.00078883	0.000943701	0.00543843	0.000259514	0.00502107	0.000499682
cg05729731	TAP2;TAP2	7.62487e-06	0.0296156	3.38001e-05	1.11954e-05	1.86366e-06	3.59092e-06	0.000154933	0.000217921	0.000327613	0.000587856	0.00346692	0.000746208	0.000754826	8.74282e-06
cg05776084	CDV3;CDV3;CDV3;CDV3	7.65237e-06	0.0296156	3.67768e-05	1.06393e-05	9.61516e-06	1.27921e-05	0.000109735	0.00016952	0.000596795	0.000648585	0.00089933	0.00100605	0.00323977	0.000116782
cg06046434	CLP1;CLP1;CLP1;CLP1	6.71895e-07	0.0124763	1.11459e-05	9.35121e-07	1.35906e-07	3.37741e-07	3.40149e-07	2.76152e-06	3.50902e-07	2.19165e-07	2.31271e-06	7.08647e-06	9.57764e-05	3.57779e-06
cg06169590	ZFP36L2;LOC100129726	2.25654e-05	0.0466205	9.43431e-05	2.28748e-05	1.58463e-06	1.91789e-06	1.03771e-06	3.54987e-07	3.9051e-07	1.17464e-06	1.9165e-06	9.11596e-06	0.000240261	5.83549e-07
cg06206252	RPL14;RPL14	7.55143e-06	0.0296156	2.80444e-05	7.99924e-06	6.35916e-06	7.11542e-06	7.31896e-05	0.000243473	0.000619938	0.000637819	0.00148989	0.000255019	0.00153882	3.78425e-05
cg06249421		1.9579e-05	0.0444812	0.000158245	1.38262e-05	7.5175e-06	3.88848e-06	9.35107e-05	0.000382877	5.24838e-05	0.000128141	0.00123796	2.09282e-05	0.000175612	5.58397e-07
cg06294803	EIF4G1;EIF4G1;EIF4G1;EIF4G1;EIF4G1	1.09423e-05	0.0350396	3.05916e-05	1.6462e-05	0.000173837	0.000200919	0.000638339	0.000570871	0.00126943	0.00164169	0.00551964	0.000476148	0.00390698	0.000129575
cg06354984	C10orf90	1.31975e-05	0.0378651	7.35766e-07	2.26257e-05	2.51805e-06	1.77139e-06	2.6661e-07	4.13496e-07	0.00128332	0.000512654	0.000208151	0.000101473	2.65879e-05	1.03482e-06
cg06379435		1.03581e-05	0.0343838	0.000175604	1.35581e-05	8.6434e-05	0.000151904	0.000582555	0.000842564	0.000723891	0.00116279	0.000628374	0.0056567	0.0493801	0.000474139
cg06380459	RNF213;RNF213	2.47233e-06	0.0201889	5.90973e-07	6.01769e-06	3.01781e-06	4.12207e-06	0.000594549	0.00331122	0.00749368	0.00770391	0.0107086	6.06794e-05	0.000208089	2.12571e-07
cg06449906	TBCA	5.44082e-06	0.0257797	3.80298e-05	6.05857e-06	1.27179e-06	2.55121e-06	5.68651e-05	4.4003e-05	8.11799e-05	0.000210952	0.00176117	0.000234935	0.000310892	1.23754e-05
cg06473927	HCCA2	1.64158e-06	0.0163477	1.85974e-06	1.97466e-06	2.45715e-06	3.24393e-06	1.44989e-06	4.5404e-07	7.10548e-06	2.17293e-06	3.69058e-06	1.49715e-05	1.93251e-07	1.94615e-06
cg06474449	ELDR	2.20304e-10	8.99499e-05	7.1024e-20	9.93382e-10	5.5554e-11	2.29742e-10	1.0996e-08	1.31511e-09	2.37453e-11	6.43443e-10	2.46932e-09	6.93411e-14	1.16034e-10	1.18004e-10
cg06527052	TMEM167B	1.68171e-05	0.0415895	8.66189e-05	2.27662e-05	6.10109e-05	0.000118358	5.18855e-05	8.11511e-05	6.78116e-05	4.1183e-05	7.73408e-05	0.00286321	0.00428584	0.000133423
cg06545139	GAK;TMEM175	7.30052e-06	0.0296156	3.80623e-05	3.45593e-06	5.433e-05	6.87631e-05	1.98568e-05	6.30494e-06	6.60867e-08	1.06435e-07	5.31505e-07	6.21352e-05	0.00347248	5.39425e-05
cg06728747	BTBD18;TMX2-CTNND1	1.29755e-05	0.0378651	2.62881e-06	3.03176e-05	8.42885e-06	1.36047e-05	0.000236201	0.000501411	0.0011158	0.000878288	0.00194759	4.22298e-06	3.27316e-05	2.61739e-05
cg06797431	RPF1	2.75961e-05	0.0493977	0.000118609	2.80537e-05	4.1768e-05	4.98227e-05	0.000276339	0.000794065	0.0026724	0.00291863	0.00743335	0.00103882	0.00452361	0.000335705
cg06815056	SIN3B	2.12178e-05	0.0458373	0.00016898	2.78189e-05	1.08586e-05	2.03533e-05	3.21206e-05	0.000132551	1.43628e-05	2.49984e-05	0.00113279	4.93719e-05	3.01587e-05	9.05752e-05
cg06841833	IKZF1;IKZF1;IKZF1;IKZF1;IKZF1;IKZF1;IKZF1;IKZF1	2.40552e-05	0.0474389	0.000183389	2.44036e-05	5.276e-05	6.33492e-05	0.000133625	0.000461088	0.00137742	0.00156865	0.00705838	0.00221193	0.00371864	0.00027526
cg06942064	PLXNA2;PLXNA2	4.75282e-06	0.0251699	1.07168e-05	5.61582e-06	9.56822e-06	1.01923e-05	8.73456e-05	0.000199131	0.000429209	0.000593694	0.0011785	0.000620429	0.00218832	4.96272e-05
cg07107916	PPP2R5A	2.36495e-05	0.0472178	0.000528997	2.10431e-05	0.000127441	0.000123452	0.000162172	0.00036717	0.000754341	0.000649888	0.0016617	0.00131935	0.0114283	0.000218896
cg07119225	ZNF510	9.88716e-07	0.0135957	5.54403e-06	1.07473e-06	1.2784e-06	1.66719e-06	2.37954e-05	6.68267e-05	0.000190652	0.000310566	0.000952174	9.83882e-05	0.00122076	1.44769e-05
cg07130392	SPG7;SPG7	1.75959e-08	0.00130625	9.56345e-08	2.63868e-08	2.7015e-07	5.63694e-07	1.5688e-06	4.83831e-09	2.00851e-06	5.47373e-06	3.16476e-08	7.02306e-08	1.48854e-05	6.42121e-08
cg07314186		7.77584e-07	0.0127356	6.26235e-06	9.41632e-07	9.27337e-07	1.16476e-06	1.70599e-05	2.15829e-05	9.93133e-05	5.02701e-05	0.000130061	5.16763e-05	0.000395632	1.56077e-06
cg07416792	ADGRA3	1.19103e-05	0.0360484	1.24629e-05	1.833e-05	1.01483e-05	1.94313e-05	3.76877e-06	1.75815e-06	2.35328e-07	5.26165e-07	1.07828e-06	0.000113308	0.000325565	2.95735e-05
cg07507200	IFT172	1.1645e-05	0.0359279	6.14338e-05	6.90226e-06	8.77497e-06	7.67254e-06	3.09615e-05	9.69034e-05	0.000274898	0.000183759	0.00110734	7.3463e-05	0.000243846	1.58461e-05
cg07516385	FNDC3A;FNDC3A;FNDC3A;FNDC3A	1.75489e-05	0.0427105	6.57911e-05	1.97314e-05	3.93724e-05	4.24904e-05	0.000784504	0.000339308	0.000988245	0.00125665	0.00223088	6.56874e-05	0.000607273	0.000220356
cg07575970		1.95652e-05	0.0444812	2.67737e-05	1.92564e-05	1.79111e-05	2.12474e-05	2.21532e-05	0.00010357	0.000469919	0.000517932	0.0012445	0.000234551	0.000505487	9.9222e-06
cg07601536	RREB1;RREB1;RREB1;RREB1	1.77216e-05	0.0429418	0.000496132	4.63054e-05	1.72189e-05	3.58671e-05	0.00733716	0.0207963	0.0259351	0.0556044	0.0799277	0.00221478	0.00670165	3.26326e-06
cg07628187	OSTC	2.26021e-05	0.0466205	6.45151e-05	2.84642e-05	7.54588e-05	9.61952e-05	3.06351e-05	3.68577e-05	1.14528e-05	1.81614e-05	2.28198e-05	0.000197232	5.51893e-05	6.50768e-05
cg07633499	UFD1L;UFD1L;CDC45L	8.72495e-06	0.031249	5.98845e-05	1.38676e-05	5.4941e-06	1.20599e-05	6.29936e-05	0.000180837	0.000659557	0.000502792	0.00263367	0.00108571	0.000656275	0.000122273
cg07697850	TMEM219;TMEM219	1.79132e-05	0.0430549	0.000102432	2.26107e-05	1.16902e-05	1.53614e-05	0.000167781	0.000426803	0.000701749	0.0010403	0.00264631	0.00122778	0.00352466	4.64491e-05
cg07731875	SYS1;SYS1;SYS1-DBNDD2;SYS1	8.58295e-06	0.0308758	3.45831e-05	9.12647e-06	2.02473e-05	2.35885e-05	0.000152344	0.000403617	0.00223873	0.00281776	0.00681803	0.000867093	0.00398654	0.000129905
cg07733441	LOC729338;BBS12;BBS12	5.30029e-06	0.0257797	3.19809e-05	4.55335e-06	2.67271e-06	2.75769e-06	2.36438e-05	1.01832e-05	9.05869e-05	6.27435e-05	0.000134331	6.75341e-05	0.00065286	1.48809e-05
cg07747986	PSEN1;PSEN1	7.70723e-08	0.002997	3.55886e-07	5.14173e-08	1.02177e-07	9.75448e-08	5.41152e-08	1.42613e-07	7.87059e-08	9.34567e-08	1.3437e-06	4.23627e-06	0.00132051	3.1463e-07
cg07759223	ANK1;ANK1;ANK1;ANK1;ANK1	2.64959e-05	0.049025	1.9593e-05	2.69978e-05	0.00132783	0.00156356	0.000179952	0.000164903	0.000280986	0.000688485	0.000644594	0.00081863	0.00563938	0.00537573
cg07841875	MROH1;MROH1;MROH1;MROH1	2.73205e-05	0.0493977	0.00163488	2.73638e-05	0.000127588	0.000148759	0.000214848	0.000383729	0.000279905	0.000430245	0.0013748	0.00157382	0.00290094	0.000326014
cg07990511	C6orf89	2.71262e-06	0.0215061	1.48808e-05	2.62556e-06	4.13389e-07	6.14429e-07	8.59403e-06	1.98552e-05	0.000172597	0.000219456	0.000746323	1.63227e-06	0.000440768	4.45361e-06
cg08023809	MFSD5;MFSD5	3.00081e-06	0.0226894	1.03719e-05	3.16865e-06	7.24356e-07	9.06894e-07	9.78791e-06	4.17032e-05	7.54534e-05	3.84234e-05	0.000292073	1.61339e-05	2.08516e-05	4.34286e-07
cg08053343		2.6434e-05	0.049025	0.00431903	2.3618e-05	0.000454366	0.000353799	6.96212e-05	0.000118187	0.000350961	0.000463164	0.00057094	0.00418264	0.000891882	0.00161691
cg08214189	ENPP3	3.44306e-07	0.00826938	2.06555e-05	4.28666e-07	1.72447e-06	2.8561e-06	3.11676e-06	5.24426e-06	5.56469e-08	3.83139e-07	2.06873e-06	0.00015467	5.16665e-05	2.85708e-05
cg08265500	REEP4;REEP4	2.24221e-05	0.0466205	2.75849e-05	2.44842e-05	1.32495e-05	1.67235e-05	0.000165298	0.000135439	0.000209998	0.000214179	0.000730402	2.23149e-05	1.27567e-05	7.34301e-06
cg08396593	SENP5;SENP5	1.54718e-05	0.0404007	1.29859e-05	1.17488e-05	3.66908e-06	3.28228e-06	4.92026e-05	0.000276105	0.000392176	0.000311832	0.00085703	0.00022367	0.000438943	1.96661e-05
cg08493167		1.17097e-05	0.0359476	0.000314556	2.80008e-05	0.00144641	0.00243837	0.00485529	0.00513516	0.00596684	0.00902706	0.0176561	0.0831512	0.0250325	0.00340561
cg08513203		1.96097e-05	0.0444812	3.57105e-05	2.11126e-05	1.12921e-05	1.28297e-05	4.00752e-05	0.000254996	0.000383513	0.000238631	0.00072616	9.55768e-05	1.95867e-05	2.90662e-05
cg08516222	SGEF	1.13303e-05	0.0357231	0.000208274	2.49516e-05	4.42009e-06	1.07884e-05	7.72685e-05	7.13743e-05	0.000645336	0.000595133	0.00016148	6.19791e-05	0.000588221	2.6499e-06
cg08525835	LDLRAD4;LDLRAD4	6.06063e-06	0.0268009	2.45313e-06	3.53272e-06	9.8209e-05	0.000139145	0.000269487	1.58359e-05	9.08382e-05	6.96074e-05	4.46343e-05	0.000662688	0.00197372	6.19603e-05
cg08533424	RPL23;SNORA21;RPL23	7.79799e-07	0.0127356	3.17142e-06	5.26974e-07	7.48966e-07	8.35401e-07	3.03539e-06	1.03054e-05	6.25095e-05	6.07366e-05	0.000221876	0.000114012	0.00116538	1.19383e-05
cg08538070		4.17104e-06	0.0243032	0.000151686	4.52492e-06	2.2284e-05	2.35947e-05	1.13613e-05	3.26748e-05	0.000112761	8.63074e-05	0.000118521	0.000916758	0.00356233	8.72e-05
cg08582634	TAF1C;TAF1C	1.21343e-06	0.0145718	1.77162e-05	1.20858e-06	2.72197e-06	2.17071e-06	1.43821e-05	3.1319e-05	6.57888e-06	8.76436e-06	1.33579e-05	3.54083e-06	2.27653e-06	1.89537e-06
cg08609308	AK8;C9orf9;C9orf9	1.4886e-05	0.0399293	8.32297e-05	1.23136e-05	2.58626e-05	3.12529e-05	3.79931e-05	2.49261e-05	4.45452e-05	2.44557e-05	4.86086e-05	0.000664504	0.000898189	1.8001e-05
cg08623641	SPARCL1;SPARCL1;SPARCL1;SPARCL1	1.84257e-06	0.016906	2.16422e-05	2.5163e-06	3.87401e-05	4.72521e-05	6.60047e-05	0.000136604	0.000189347	0.000152234	0.000339556	0.0048321	0.0196019	0.000345789
cg08639523	HIST3H2BB;HIST3H2A;HIST3H2A	2.74976e-06	0.0215908	7.32119e-06	2.72348e-06	3.52086e-06	4.07051e-06	5.53261e-07	4.76934e-06	3.9111e-06	3.62704e-06	4.39016e-05	0.000316216	0.000595648	3.62731e-06
cg08693474	SSH2;SSH2;SSH2;SSH2	2.28552e-05	0.0467757	0.000118606	2.37059e-05	4.05989e-05	5.32435e-05	8.96228e-05	0.000717417	0.000174556	0.000109076	0.00070835	0.000138684	0.00283611	0.000544434
cg08832317	DDX58;DDX58	5.53854e-07	0.0115968	1.51842e-05	5.86656e-07	5.73251e-07	7.78612e-07	2.21856e-06	1.41676e-05	2.11403e-05	9.57647e-06	3.38983e-05	7.26114e-06	0.000566896	2.53178e-06
cg08861722	ONECUT3	2.99962e-06	0.0226894	2.79038e-05	7.01247e-06	5.08508e-06	9.98603e-06	0.00093691	0.00246788	0.00367196	0.00625978	0.00991319	0.000562252	0.00129846	5.08992e-06
cg08965527	HSDL1;LRRC50;HSDL1	2.55321e-05	0.0485035	8.72782e-05	2.40378e-05	2.62792e-05	2.66289e-05	0.00010798	0.000278766	0.000840908	0.000731684	0.00125292	0.000942427	0.00448299	0.000125708
cg09053446		2.32435e-05	0.0469816	0.000104085	2.25225e-05	5.33873e-05	7.01432e-05	0.000203225	0.00107107	2.51833e-05	2.20817e-05	0.000224573	0.000112673	0.000554696	0.000139674
cg09069072	TMEM51;TMEM51;TMEM51;TMEM51	2.32049e-05	0.0469816	0.000195584	1.46417e-05	0.009234	0.00667832	0.0236468	0.0193938	0.0267214	0.0247015	0.00829318	0.0528099	0.0433589	0.00489363
cg09182678		2.75416e-05	0.0493977	0.000469733	3.8539e-05	5.11665e-05	7.55411e-05	0.000331755	0.000237508	0.00021946	0.000465223	0.000868635	0.000341826	0.00605116	3.07708e-05
cg09189538	C11orf90	1.58144e-05	0.0405072	0.000179147	1.67388e-05	8.19828e-05	0.000122649	1.95136e-05	2.82624e-05	0.00024589	0.000208031	0.000147347	0.0115728	0.0204641	0.0019665
cg09233395	TRPS1	5.6053e-06	0.0259546	0.000161366	6.93724e-06	0.000139214	0.000143637	0.000269614	0.000174652	0.000204491	0.000251892	0.00100393	0.00039107	0.0078515	0.000219257
cg09236299	WDR89;WDR89	6.0209e-06	0.0268009	6.47077e-05	6.36099e-06	1.31163e-06	1.37786e-06	1.46434e-06	1.796e-06	1.09063e-05	2.50939e-05	0.000143487	2.86281e-05	0.000672545	1.40875e-05
cg09302904	TEX2;TEX2	1.65869e-05	0.0414213	1.02158e-05	4.52937e-05	7.59037e-05	0.00018639	0.000311798	0.00097935	0.00046727	0.000537739	0.0019561	0.000338072	0.000602517	5.60962e-05
cg09378441	ANLN;KIAA0895	9.27369e-07	0.0135	4.86605e-06	1.0629e-06	1.45438e-06	1.67308e-06	3.85705e-05	9.29632e-05	0.000242725	0.000444433	0.00112621	0.000167243	0.000462876	1.40931e-05
cg09408718	TXNDC5;TXNDC5	2.01374e-05	0.0449294	0.000168276	1.9183e-05	0.000123444	0.000142972	0.000692809	0.00190533	0.00035641	0.00395139	0.0104533	0.000238614	0.000299889	0.000379677
cg09493857	RPS27A;RPS27A;C2orf63;C2orf63;RPS27A;C2orf63	3.63564e-06	0.0232815	2.49135e-05	3.14087e-06	4.09686e-06	3.98625e-06	3.20244e-05	0.000115217	0.000382152	0.000462711	0.0019243	5.49424e-05	0.00164502	3.07837e-05
cg09501892	SRM	1.75738e-05	0.0427105	0.00017391	1.8201e-05	3.50016e-05	3.59968e-05	0.000464044	0.000439716	0.000459629	0.00129091	0.00400682	0.000165947	0.00046104	0.000113868
cg09535924	MEIS1	7.06792e-06	0.0293156	5.19653e-05	1.42553e-05	2.01607e-05	4.19579e-05	0.000110927	0.000176277	9.67098e-05	0.000211399	0.000412247	0.000812842	0.00595538	0.000208138
cg09747578	LRRC41;UQCRH	7.93918e-06	0.0299244	8.32055e-05	6.52447e-06	1.44816e-05	1.45882e-05	2.54209e-05	8.43502e-05	0.000494484	0.000458912	0.00154667	0.00033041	0.00536139	6.4655e-05
cg09818962		3.61379e-06	0.0232815	7.25583e-05	3.76317e-06	3.06271e-06	3.17853e-06	4.03921e-06	1.05209e-05	6.41621e-05	5.72668e-05	0.000105646	0.000247993	0.000660651	6.748e-06
cg09866757	BARHL2	1.83036e-05	0.0434496	1.51013e-05	1.49084e-05	9.3434e-05	9.05567e-05	0.0090992	0.0105754	0.0165006	0.0272468	0.0552975	0.000968386	0.000175963	5.87309e-05
cg09916663		1.47694e-05	0.0399293	5.64394e-06	1.95037e-05	4.31747e-05	5.44978e-05	0.000111767	0.000192269	0.000375656	0.000385892	0.00183518	0.000155745	0.000164739	5.56448e-05
cg09922435	G3BP2;G3BP2;G3BP2	1.79264e-05	0.0430549	5.96092e-05	1.75895e-05	0.000240586	0.000276409	0.00037496	0.000373176	0.000471685	0.000773937	0.00132568	0.00238884	0.00410812	0.000249962
cg10026930	NEURL1-AS1;NEURL1-AS1;NEURL1	1.33634e-05	0.0378907	0.000166908	2.10895e-05	8.86615e-05	0.00013063	0.00044806	0.00139836	0.000592765	0.000773503	0.00217097	0.000980369	0.00833953	0.000116867
cg10041443	IST1;IST1;IST1;IST1;IST1;IST1	1.18164e-05	0.0360484	0.000115535	9.29347e-06	1.88292e-06	2.27483e-06	5.74766e-06	1.02476e-05	4.97271e-06	3.01395e-06	1.04565e-05	0.000204494	0.00091036	1.13666e-06
cg10041608	SNX2;SNX2	2.21039e-05	0.0465205	8.2823e-05	2.6443e-05	7.23393e-05	5.81851e-05	0.000129883	0.000309337	0.00269265	0.00179017	0.00142648	6.25416e-05	0.000927901	2.32142e-05
cg10118419	KRBOX1-AS1;KRBOX1	1.82967e-05	0.0434496	0.000201136	3.89061e-05	2.2775e-06	4.06149e-06	4.71721e-06	3.8015e-06	7.24362e-06	2.77879e-05	1.61816e-05	1.20414e-07	1.03067e-06	1.2126e-06
cg10228555		1.39165e-05	0.0385226	3.27394e-05	2.69654e-05	4.14116e-05	8.20632e-05	9.65589e-05	0.000321305	4.79267e-05	8.64572e-05	0.000243103	0.000514728	0.00457801	0.00024252
cg10423052		2.57195e-05	0.0485035	9.59008e-05	2.81573e-05	4.78143e-05	5.55845e-05	5.35587e-05	0.000299174	0.00182611	0.000742819	0.00595719	0.00124148	0.000135457	0.000247402
cg10481202	TUBA1A	6.71466e-06	0.0285582	4.45881e-05	1.456e-05	0.000742563	0.000954276	0.00100966	0.00386416	0.00276087	0.00290725	0.00308676	0.0078576	0.0392494	0.000587754
cg10521023	KIF26B	1.51996e-06	0.0163315	1.46963e-06	2.89485e-06	4.735e-05	5.19301e-05	0.00143289	0.00108404	0.00020996	0.00163247	0.00259788	1.0834e-05	1.0313e-05	9.16935e-05
cg10688526	DCAF8;DCAF8;DCAF8;DCAF8;DCAF8	1.9282e-05	0.0444812	0.000138459	1.8169e-05	1.67188e-05	1.57255e-05	5.72362e-05	9.15804e-05	0.000858427	0.000732131	0.00281404	0.000123581	0.00075986	0.000133656
cg10706966	CSTF3;CSTF3;CSTF3	3.66582e-06	0.0232815	2.94252e-05	3.58818e-06	4.73244e-06	6.19482e-06	0.000135721	0.000537013	0.000118052	9.8173e-05	0.000553854	0.000154448	0.00208774	2.02691e-05
cg10739386	RIMS1;RIMS1;RIMS1;RIMS1;RIMS1	1.0535e-05	0.0346889	3.69166e-06	1.63991e-05	4.1498e-07	4.9173e-07	7.81846e-05	4.45307e-05	1.78016e-05	2.8019e-05	3.71133e-05	1.35881e-05	0.000235534	4.02907e-08
cg10773670	NXT1	4.61422e-06	0.0247892	2.98967e-05	9.34917e-06	1.94659e-05	2.86408e-05	0.000973434	0.00166214	0.00165878	0.00260164	0.00749761	0.000141703	0.00614689	3.20675e-06
cg10830590	STMND1	2.16019e-05	0.046143	7.07737e-05	3.1214e-05	1.60686e-05	2.32633e-05	0.000413195	0.000657688	0.000924396	0.00186252	0.0026768	0.000445862	0.00112317	3.5078e-05
cg10836918	SEC16A;SEC16A	1.84707e-05	0.0437191	7.74987e-06	3.41652e-05	9.52602e-06	1.68919e-05	0.00154595	0.00454729	0.000874023	0.000972826	0.00626358	2.17587e-05	0.000146306	5.64052e-07
cg10936352	DMRTA2	2.03206e-05	0.0449695	0.000257296	2.07189e-05	1.53101e-05	1.89206e-05	6.58807e-05	0.000195194	0.000556282	0.000611259	0.00242945	9.50039e-05	0.00503825	0.00013141
cg10975001	TRIM62	2.19316e-05	0.0463699	0.00037789	1.94874e-05	0.000364584	0.00036343	0.00069975	0.000278084	0.000177512	0.000419603	0.000427041	0.00201948	0.00557103	0.000946882
cg11082237	SSBP1;SSBP1;SSBP1;SSBP1;SSBP1;SSBP1;WEE2-AS1	2.61144e-05	0.0486631	2.80803e-05	6.92136e-05	5.22186e-05	8.50206e-05	0.000222059	0.000207231	0.000183757	0.000339084	0.00027233	0.00018446	0.000109492	0.00010875
cg11143131	PDLIM4;PDLIM4	8.14819e-06	0.0299721	9.5892e-05	7.32993e-06	4.83844e-05	6.36451e-05	6.18463e-06	0.000355753	7.27289e-06	1.1546e-05	0.000750611	0.000471498	9.05092e-06	0.000105412
cg11200250	PPFIA3;PPFIA3	7.76525e-07	0.0127356	3.95096e-06	5.65937e-07	8.09281e-08	5.78516e-08	2.37871e-06	1.3284e-05	2.11181e-06	3.73787e-06	3.77209e-05	1.09871e-06	3.37338e-07	1.33991e-08
cg11217367	DLGAP2	1.11113e-05	0.0351684	9.29165e-06	7.17779e-06	1.41671e-05	5.98495e-06	1.27265e-05	1.0208e-05	6.92189e-06	4.9207e-06	3.1302e-05	2.50984e-05	1.8374e-05	6.69986e-06
cg11227540	HOXA4	9.21818e-06	0.0327285	0.00011061	1.19258e-05	8.20621e-06	1.38149e-05	0.000139181	2.06782e-05	0.0012681	0.00189402	0.00177552	0.000383431	0.00248931	1.58232e-05
cg11323433	CARS2	1.60483e-05	0.0409532	7.51555e-05	2.45873e-05	4.23595e-05	7.41692e-05	0.000185658	0.000634759	0.00134058	0.00228407	0.00834176	0.00126977	0.0400587	5.91567e-05
cg11337097	AFF3;AFF3	7.92134e-06	0.0299244	2.08169e-05	1.25739e-05	5.93673e-05	0.000101237	0.000273979	0.000348088	0.000724535	0.000829765	0.000917712	0.000301079	0.000456427	9.79014e-05
cg11374718	OR14J1	1.14027e-05	0.0358132	7.13257e-05	2.68972e-05	1.02133e-05	1.97091e-05	0.000129491	6.59558e-05	6.40905e-05	5.95347e-05	6.19909e-05	3.43984e-06	3.56092e-07	8.95555e-06
cg11422045	HSD17B12	4.36596e-06	0.0243079	1.49567e-05	4.39877e-06	5.65264e-06	5.95375e-06	3.49962e-05	0.000119889	0.000336089	0.000356127	0.000764806	0.000474987	0.00228278	3.83033e-05
cg11430659	KCTD18;KCTD18	1.02355e-05	0.0341156	3.72477e-05	1.12782e-05	1.29638e-05	1.40824e-05	8.30241e-05	0.000187023	0.000896708	0.000796176	0.00136182	0.00168082	0.00395876	8.67028e-05
cg11626237	KDM2A;KDM2A;KDM2A	5.72672e-06	0.0259801	3.80274e-05	3.95335e-06	5.39649e-05	5.89792e-05	7.89852e-05	0.000415772	0.000643695	0.000499634	0.00342162	0.000915954	0.00301108	0.000130435
cg11629619		2.56035e-05	0.0485035	0.000490189	4.24394e-05	2.51397e-05	3.89501e-05	0.00102349	0.00195124	0.0037025	0.00487816	0.0120489	0.000551175	0.00144677	7.67023e-05
cg11716270		1.55193e-06	0.0163477	3.67717e-05	1.78668e-06	3.7406e-07	4.2482e-07	4.11558e-07	2.83956e-06	7.19179e-06	5.28774e-06	3.19688e-05	1.81168e-05	0.00769657	2.02839e-06
cg11728900	MCM10;MCM10	4.02832e-06	0.0242222	4.88547e-05	4.01534e-06	2.21971e-06	2.61584e-06	8.50167e-06	5.97374e-05	6.37674e-06	5.26508e-06	0.000153819	0.000180361	0.00200224	6.4956e-05
cg11739541	TUBA1A;TUBA1A	1.07379e-05	0.0350063	4.83967e-05	1.03013e-05	9.14737e-06	8.78199e-06	5.40213e-05	0.000144022	0.000438704	0.000466515	0.000762012	0.00117627	0.00207062	5.37398e-05
cg11888381	FAM131A	9.59548e-06	0.0333431	0.000170266	1.61208e-05	3.40805e-06	7.1097e-06	4.06506e-06	2.66723e-06	5.6166e-05	4.31819e-05	7.91046e-05	2.94424e-05	0.000138311	5.54969e-06
cg12072524		3.74691e-06	0.0233566	0.000166109	5.57199e-06	1.97708e-05	2.63526e-05	0.000382083	0.000160842	0.000164233	0.000260302	9.85021e-05	1.97278e-05	0.000105755	5.48051e-05
cg12097239	ARL8B	2.49487e-05	0.0484879	0.000183331	2.11529e-05	3.01915e-05	4.08147e-05	0.000377908	0.000367044	0.00046833	0.000720391	0.00202653	0.000452667	0.0353503	0.000110788
cg12122453	ZBTB25;ZBTB25;ZBTB25;ZBTB1;ZBTB1	3.73651e-06	0.0233566	2.26896e-05	3.27993e-06	1.88202e-06	2.23175e-06	1.08715e-05	3.54077e-05	7.56559e-05	6.27498e-05	0.00030631	4.8543e-05	0.000794157	2.54354e-05
cg12148581	RPL14;RPL14	1.84178e-06	0.016906	7.04269e-06	1.11473e-06	2.91446e-06	2.97264e-06	2.42186e-05	7.37322e-05	0.000263317	0.000319921	0.00170053	0.000150095	0.00185039	1.98071e-05
cg12410154	APPL1	4.06376e-06	0.0242222	2.346e-05	4.86638e-06	5.34004e-06	7.73275e-06	0.000102513	0.000230391	0.000899259	0.00226768	0.00824095	2.34075e-05	0.000475831	1.71475e-05
cg12416067	DNA2	1.22231e-05	0.0364283	1.88569e-05	2.1365e-05	9.37625e-06	1.765e-05	6.14063e-05	9.2793e-05	0.000225337	0.000355454	0.000589858	0.00014555	0.000681673	7.61189e-08
cg12436196	PRDM16;PRDM16	1.32533e-05	0.0378651	0.000751789	2.55598e-05	7.75203e-05	0.000119981	0.000133876	0.000248024	0.00029132	0.000312489	0.000379247	0.00155522	0.003861	0.000359157
cg12499123	CCT5;FAM173B	1.32606e-05	0.0378651	2.86636e-05	1.45566e-05	3.88908e-06	5.3713e-06	9.94643e-05	0.000197768	0.000539153	0.000901102	0.0073324	1.61486e-05	3.09861e-05	2.26516e-05
cg12501923	FBF1	2.74533e-05	0.0493977	9.76704e-05	1.8776e-05	2.15606e-05	2.02301e-05	0.000105442	0.000284824	0.00112799	0.00129799	0.00623881	0.000126048	0.00168145	9.94308e-05
cg12526997		9.98056e-07	0.0135957	2.30699e-05	7.84946e-07	1.83557e-05	1.36145e-05	0.000178629	0.000187801	0.000637709	0.000488225	0.00713548	6.30177e-05	1.61877e-05	9.24115e-05
cg12558347	SLC22A5	1.53468e-05	0.0404007	6.35559e-05	2.6627e-05	0.000105344	0.000134207	0.000625247	0.000440272	0.00325378	0.00486807	0.00793109	0.000892323	0.000115374	0.000320733
cg12584034	RPL21;RPL21P28	1.00376e-05	0.0335929	5.8584e-05	1.10109e-05	7.75626e-06	1.18229e-05	5.64596e-05	0.000102956	0.000212189	0.000171558	0.000757325	6.58398e-05	0.000267842	3.76772e-05
cg12652780	PPFIA1;PPFIA1	1.33661e-06	0.0151593	4.62214e-05	3.16051e-06	1.3932e-06	2.58072e-06	0.000531932	0.00169171	0.00462006	0.00882225	0.0150336	0.00016776	0.000463847	3.40263e-07
cg12672205	GTPBP1	4.35638e-07	0.00961462	1.82902e-05	1.30391e-06	2.75743e-07	5.67868e-07	0.000407664	0.00116411	0.00205562	0.00565142	0.0103747	0.000130146	0.000515707	7.05929e-08
cg12725420	RBPMS2	7.92911e-06	0.0299244	0.000229307	1.4364e-05	8.9884e-05	0.000119517	0.00014403	0.000104774	0.000320056	0.000583326	0.000740647	6.39516e-05	0.000140694	0.000232018
cg12745003	KLHL29	1.08888e-05	0.0350396	8.38642e-05	1.41841e-05	3.8755e-06	3.94637e-06	0.000109015	0.000127016	0.000512731	0.000585764	0.00120846	5.0153e-05	0.000197589	3.391e-06
cg13039115	TBC1D30	1.5824e-05	0.0405072	0.000103566	1.71167e-05	1.15423e-05	1.5506e-05	0.000219658	0.000320089	0.00128963	0.00134789	0.00432659	0.00023602	0.00209721	4.80342e-05
cg13280741	PDE4D;PDE4D;PDE4D	2.71444e-05	0.0493977	2.31031e-05	2.85511e-05	6.08037e-06	5.34383e-06	0.000107831	0.000549806	0.000482387	0.000420422	0.00103128	4.23199e-06	0.00056087	5.16883e-06
cg13331196		1.611e-06	0.0163477	1.64353e-05	2.57846e-06	2.41063e-05	4.02751e-05	2.378e-05	9.59646e-05	8.53281e-05	9.89677e-05	0.000160607	0.000676497	0.00248235	0.000160406
cg13351599		6.89092e-06	0.0290058	2.64803e-05	4.7624e-06	1.38972e-05	1.46738e-05	2.66497e-05	0.000132049	9.858e-05	8.91923e-05	0.000377489	0.000300958	0.000399031	3.05384e-05
cg13424097	SSU72	7.57813e-06	0.0296156	7.69075e-05	5.06493e-06	5.57615e-06	4.89418e-06	4.46348e-06	1.21406e-05	8.99047e-06	7.07244e-06	0.000118973	0.000103264	0.00069721	1.23131e-05
cg13493996		7.53657e-06	0.0296156	2.75706e-06	1.81789e-05	5.87129e-06	7.95837e-06	0.000102307	1.70229e-05	0.000355679	0.000304872	0.000405751	7.04098e-08	1.12612e-05	3.22289e-05
cg13513395	NARS2;NARS2	1.38209e-05	0.0383972	9.1978e-06	3.10117e-05	9.7291e-06	2.61421e-05	2.45943e-05	4.98553e-05	3.99467e-05	3.87112e-05	5.1208e-05	0.00127088	0.000530506	0.000132917
cg13618045	PRDX2;PRDX2	7.57342e-06	0.0296156	1.33628e-05	3.85178e-06	0.000106353	7.25382e-05	1.88246e-05	4.98727e-05	3.99609e-05	8.41205e-05	0.000137897	0.00472291	0.0160398	9.45027e-05
cg13761615	MCC	1.08425e-05	0.0350396	5.87633e-05	6.61151e-06	9.17948e-05	6.12011e-05	0.00100027	0.00160803	0.000286911	0.000484584	0.000803846	0.000517227	0.00465723	5.77444e-05
cg13936680	USP42	2.73227e-05	0.0493977	0.000137287	1.51458e-05	0.000197864	0.000219816	4.4659e-07	3.70125e-06	1.65797e-05	3.67394e-06	4.91161e-06	0.00189437	0.0157042	0.000156152
cg13977963	NECAP2;NECAP2;NECAP2	1.48796e-05	0.0399293	3.73172e-05	5.25169e-06	6.62166e-05	3.06348e-05	0.000116201	0.000115908	0.000112825	0.000255851	0.00026604	0.000114735	0.00630236	1.44037e-05
cg13983187		2.27867e-05	0.0467757	0.000243229	3.43956e-05	6.38516e-05	9.82458e-05	0.00034065	0.000746581	0.000796339	0.00162143	0.00286355	0.0044932	0.00415216	9.17135e-05
cg13993179	RALBP1	7.44977e-07	0.0127356	3.69514e-05	1.89069e-06	6.64208e-06	1.5846e-05	4.07289e-05	1.94231e-05	0.000681897	0.00124866	0.000578418	0.000415801	0.00277335	2.7566e-05
cg13994681		1.6857e-06	0.0165848	8.34979e-06	2.93099e-06	2.42699e-06	6.21479e-06	0.000217274	8.19166e-05	1.89287e-05	7.92131e-05	9.89524e-05	4.44744e-05	0.000177609	5.50633e-06
cg14013300	XBP1;XBP1	2.46815e-05	0.0482175	0.000207576	1.72947e-05	1.74594e-05	1.63606e-05	1.64794e-05	4.87104e-05	9.3821e-05	0.000101065	0.000574198	0.00103214	0.00526103	0.000142937
cg14060113	CCDC124;CCDC124	6.36092e-06	0.0274831	7.86842e-06	6.79458e-06	2.32507e-05	2.03149e-05	0.00153133	0.0122978	0.0160906	0.0091167	0.017126	0.00234042	0.00227371	6.88779e-05
cg14060740		4.43874e-06	0.024491	5.91776e-05	8.46755e-06	4.47568e-06	5.86752e-06	0.000272212	0.000272359	0.00405648	0.00367609	0.0026292	1.76919e-06	0.000614075	1.07318e-05
cg14098615	PCBP3;PCBP3	8.26244e-06	0.0301209	0.000160406	1.29525e-05	2.80856e-05	4.30698e-05	0.00120984	0.00315629	0.00581647	0.00492361	0.0157589	0.000774225	0.00557852	2.36694e-06
cg14217157	NELFA	2.15481e-05	0.046143	4.8299e-05	1.57323e-05	1.81975e-05	2.14526e-05	0.000171357	0.00051619	0.00227477	0.00213928	0.0101648	0.000232104	0.00138982	0.00011413
cg14264183	PDXP;LOC101927051	3.19348e-07	0.00814931	3.33842e-06	2.29288e-07	1.8446e-07	2.15362e-07	5.09761e-06	1.80495e-05	2.07858e-05	2.72042e-05	8.56835e-05	1.64741e-05	0.000354687	1.08269e-06
cg14287089	CDR2L	8.50421e-06	0.0308204	3.04105e-05	7.28211e-06	5.47737e-05	5.76106e-05	9.84363e-05	0.000321919	0.000126428	0.000154006	0.0011539	0.00343226	0.000222058	0.000346875
cg14322215	TRIM27	1.12771e-06	0.0141446	1.84547e-05	2.11793e-06	7.92647e-07	1.19086e-06	0.000162924	0.000440155	0.00123374	0.00167996	0.00256481	3.52714e-05	0.000227342	4.57504e-07
cg14449552	TEX2;TEX2	1.00272e-05	0.0335929	0.000174921	1.27494e-05	2.51406e-05	2.78399e-05	7.29344e-05	6.78716e-05	0.000535094	0.000786236	0.00127708	8.05319e-06	0.000342078	7.32836e-05
cg14486905	GAD1;GAD1	2.91817e-07	0.00774674	8.45025e-09	3.9509e-07	1.55521e-07	2.43977e-07	9.2715e-08	8.80799e-06	2.56516e-06	7.81712e-07	1.68707e-05	2.59604e-08	2.21389e-07	6.59801e-07
cg14530304		2.6833e-05	0.0492277	0.00029392	2.98859e-05	1.80583e-05	2.57171e-05	5.69283e-05	0.000152702	0.00017298	8.8031e-05	0.000233233	0.000798766	0.000986493	1.62946e-05
cg14550076	MCF2L;MCF2L	2.1025e-08	0.00132069	3.33002e-07	3.6864e-08	8.54718e-08	1.13742e-07	1.17805e-05	9.00447e-05	7.55016e-05	0.000301151	0.000868731	7.49828e-06	6.42165e-05	1.61698e-08
cg14621531	RAB9A	4.31543e-06	0.0243032	1.78725e-05	3.46539e-06	1.31592e-06	1.55718e-06	8.15688e-06	9.11559e-06	5.39249e-06	5.9808e-06	5.02693e-05	1.92334e-06	3.37274e-05	5.0197e-06
cg14737320	MZF1;MZF1;LOC100131691	5.35244e-06	0.0257797	4.54325e-05	4.44524e-06	4.34514e-06	4.53148e-06	9.35511e-05	0.00027702	0.00576888	0.00266777	0.00944194	9.30229e-05	0.000114186	1.44379e-06
cg14876868	RBPJ;RBPJ	2.37309e-05	0.0472649	0.00021952	3.18239e-05	4.54483e-05	7.19123e-05	5.76384e-05	2.40174e-05	0.000144982	0.000195963	0.000216549	0.012992	0.00574876	0.000236112
cg14896134		1.74242e-06	0.0167394	2.325e-05	2.79684e-06	6.86098e-05	0.00010935	0.000131468	0.000216141	0.000241519	0.000543325	0.000655711	0.00229646	0.00669052	0.000219502
cg14940636	PA2G4	1.63452e-05	0.0411298	6.715e-05	9.46763e-06	4.19736e-05	3.07922e-05	7.72829e-05	0.000140397	0.000686722	0.000995926	0.00183604	0.00107675	0.00412942	0.000139469
cg15112937	LARGE-AS1;LARGE-AS1;LARGE;LARGE	9.84189e-06	0.0335929	8.85277e-11	5.33988e-06	1.25023e-05	1.99377e-06	0.000642987	0.000809991	0.00130692	0.00131943	0.00440584	0.000294612	0.000207483	1.4989e-06
cg15122498		1.3584e-06	0.0151955	2.93978e-06	3.5298e-06	1.89958e-06	3.42484e-06	3.73671e-05	0.000220742	0.000328196	0.00101051	0.00284678	4.99172e-05	9.36064e-05	4.9821e-07
cg15126862	FLJ32810	2.66935e-06	0.021437	4.12371e-07	2.93565e-06	1.26413e-05	1.05201e-05	1.20234e-05	1.56932e-05	4.42209e-05	4.69639e-05	4.5521e-05	0.000724004	0.0165435	1.88842e-06
cg15143698	NARS2;NARS2	4.14129e-06	0.0243032	6.39442e-06	3.98038e-06	1.37949e-05	2.12164e-05	0.000138366	0.000258028	0.000245427	0.000104162	0.000220602	4.02883e-05	6.2101e-05	2.70707e-05
cg15229153	RPAIN;RPAIN;RPAIN;RPAIN;RPAIN;RPAIN;RPAIN;RPAIN;RPAIN;NUP88;RPAIN;RPAIN;RPAIN;RPAIN;RPAIN	2.18499e-05	0.0463699	0.00014447	2.12719e-05	9.51155e-06	8.98738e-06	9.98368e-06	7.63067e-05	0.00010144	3.92471e-05	0.0004536	0.000625958	0.000784042	6.19561e-05
cg15342013		5.12339e-06	0.0257797	1.69574e-06	1.02876e-05	3.0483e-06	4.62387e-06	5.93423e-05	0.00015353	2.93751e-05	2.44633e-05	3.09194e-05	2.07031e-06	6.49012e-06	1.32341e-06
cg15342087		5.52469e-06	0.0257797	1.90354e-05	5.4066e-06	0.00739898	0.00886552	0.0286246	0.0476467	0.0454715	0.0198832	0.0280159	0.04459	0.150299	0.00995246
cg15400655	ZNF718	2.89089e-06	0.0222707	7.63735e-05	5.18223e-06	0.000354045	0.000488218	0.000733383	0.00102344	0.000854554	0.000587998	0.000248789	0.00423605	0.0137627	0.000940753
cg15518361	POLR1B;POLR1B;POLR1B;POLR1B;POLR1B;POLR1B;POLR1B	3.32674e-07	0.00823213	4.39306e-07	4.86866e-07	1.09719e-06	1.48822e-06	6.26915e-06	1.63659e-06	1.22526e-06	7.22616e-06	5.14704e-06	6.74028e-05	0.00015741	4.25532e-06
cg15526406	ANP32E;ANP32E	2.02723e-05	0.0449695	9.8818e-05	1.52265e-05	5.6098e-05	4.81874e-05	7.45157e-05	0.000283023	0.00103802	0.00105992	0.00667597	0.000211164	0.000425056	0.000248804
cg15578311	RPP14;RPP14;RPP14;RPP14;RPP14;RPP14	2.441e-06	0.0201889	8.32389e-06	2.47548e-06	1.70736e-06	1.90008e-06	1.12492e-05	4.69969e-05	9.38059e-05	8.68171e-05	0.000239024	0.000151483	0.000636068	1.12078e-05
cg15633082	PTPRN2;PTPRN2;PTPRN2;PTPRN2;PTPRN2	1.15386e-05	0.0359279	7.88681e-06	1.69114e-05	8.80988e-06	1.82089e-05	0.000103387	0.000241756	7.36112e-05	0.000126186	0.000622592	6.47336e-05	0.00183661	2.90931e-05
cg15665342	AATK;LOC388428	8.07541e-06	0.0299244	0.000579263	1.62308e-05	5.57856e-05	9.01275e-05	0.000109004	0.000235947	0.000298933	0.000342322	0.000615097	0.00086854	0.00113983	0.000108157
cg15667409	EGFL7;EGFL7;EGFL7;EGFL7;EGFL7	1.93186e-06	0.0173358	6.58082e-05	5.30023e-06	1.28179e-06	2.65886e-06	0.00068269	0.00237898	0.00348932	0.00816538	0.01586	0.000252954	0.00121671	1.30168e-07
cg15737398	STAMBPL1	4.9526e-06	0.0257597	1.87437e-05	6.26151e-06	1.13223e-06	1.76394e-06	5.04642e-05	0.000331169	0.000681612	0.00040373	0.00111478	0.000620488	0.00415631	1.84624e-06
cg15790271		9.69304e-06	0.033451	9.24057e-05	1.49295e-05	8.24678e-05	0.000108651	0.00023579	0.000424186	0.000975037	0.00227481	0.00322956	0.00536364	0.0131083	8.27322e-05
cg15801789	HSPA5	2.09863e-05	0.045578	7.14159e-05	2.13706e-05	2.2701e-05	2.2739e-05	0.000109845	0.000259487	0.000670032	0.000564371	0.000868413	0.00175856	0.00421403	0.000113947
cg15811235	PFAS;C17orf68	3.67784e-06	0.0232815	1.82327e-05	4.51348e-06	9.38097e-06	1.79549e-05	8.57984e-06	3.03206e-05	0.000157146	0.00023578	0.0022928	0.00083572	0.00318119	0.000351565
cg15854668	UMPS	6.07174e-06	0.0268009	0.000101867	7.33181e-06	2.57466e-05	3.07465e-05	0.000170056	0.000169118	0.000763139	0.000657932	0.00094164	0.00325859	0.0108932	5.82247e-05
cg15906479	LEF1-AS1;LEF1;LEF1;LEF1;LEF1;LEF1;LEF1	4.80838e-06	0.0251699	1.63006e-05	4.69001e-06	4.70128e-06	5.29294e-06	3.45484e-05	0.000117655	0.000401078	0.000381266	0.000801464	0.000208378	0.00105195	3.39598e-05
cg15945454	SNX29	8.91702e-07	0.0132393	2.53905e-07	1.07097e-06	5.02957e-06	6.89418e-06	1.89461e-05	7.40242e-05	0.000135324	0.000136786	0.000469399	1.25699e-05	5.26899e-05	2.73036e-06
cg15954711	HMGN3;HMGN3	2.10965e-05	0.0456958	0.000315833	2.68987e-05	7.40993e-06	9.05416e-06	0.000338132	0.000684099	0.00409483	0.00851682	0.0127334	0.000138509	0.000672788	3.56781e-06
cg16029760	OSTBETA	1.35547e-05	0.0380369	0.000489423	1.62745e-05	1.33286e-05	1.88936e-05	0.00483945	0.00818614	0.00513648	0.0201044	0.0603115	0.000237886	0.0014184	5.49877e-06
cg16108521	ERLEC1;ERLEC1;ERLEC1;ASB3;GPR75-ASB3;ASB3;ASB3;ASB3	1.34756e-05	0.0380369	3.50252e-05	1.27811e-05	1.49698e-05	1.47265e-05	7.82365e-05	0.000177697	0.00048151	0.000458699	0.000706131	0.000767628	0.00440626	7.60344e-05
cg16138458	HIST1H4L;HIST1H3I	2.02809e-05	0.0449695	7.33841e-05	1.71704e-05	1.9796e-05	2.35245e-05	8.15942e-05	8.10262e-05	7.63717e-05	0.0001024	0.00024816	0.00070724	0.00715223	0.000215978
cg16175418	AGAP1;AGAP1	3.64368e-06	0.0232815	3.53962e-05	5.77663e-06	1.81461e-05	3.05004e-05	4.43676e-05	2.71055e-05	0.000111564	4.63941e-05	2.66181e-06	0.000352134	0.000178346	5.77287e-05
cg16245698		7.00625e-06	0.0293156	0.000394661	8.63317e-06	9.2218e-05	0.00013901	0.000174464	4.92987e-05	0.000339889	0.00056245	7.56336e-05	0.000268731	0.00544506	0.000477292
cg16351318	MCF2L;MCF2L	6.12694e-07	0.012203	8.64682e-05	2.20987e-06	1.26157e-06	2.54114e-06	0.000130874	0.000260912	0.00016509	0.000169003	9.23728e-05	5.56627e-05	0.000305244	1.57677e-07
cg16366473	FGF12;FGF12	1.5279e-05	0.040378	0.000199384	3.07337e-05	1.30303e-05	2.10604e-05	0.00077506	0.00120499	0.00299986	0.00464077	0.00694755	0.000160041	0.000283661	8.61101e-06
cg16467628	WDHD1;WDHD1;SOCS4;SOCS4	5.37456e-06	0.0257797	9.81815e-05	4.87867e-06	3.15e-06	4.12231e-06	2.3309e-05	1.82226e-05	0.000104933	9.14988e-05	0.000144923	4.71068e-06	0.000972176	3.40392e-06
cg16486700	MAP7D3;MAP7D3;MAP7D3	1.35113e-05	0.0380369	0.000115306	2.14931e-05	3.8963e-05	6.82252e-05	6.20407e-05	9.90628e-05	0.000423584	0.000370302	0.00082011	0.000273843	0.00414007	0.000466871
cg16514167	MICALCL	2.14153e-05	0.0460201	0.000115624	3.4026e-05	0.000349637	0.000674647	0.000437423	0.000286255	9.65667e-05	5.49833e-05	0.0002029	0.000727159	0.000820266	0.000485066
cg16614638	CAPRIN1;CAPRIN1	1.52707e-05	0.040378	2.16005e-05	2.45344e-05	1.55646e-05	2.36533e-05	0.00055276	0.00118889	0.00135661	0.00211937	0.00516383	0.000272825	0.000145352	2.14029e-05
cg16632994	UBLCP1;UBLCP1	1.22087e-05	0.0364283	0.0001303	1.60218e-05	9.72435e-06	1.59674e-05	0.00104691	0.00290161	0.00260797	0.00324406	0.00899759	0.00186535	0.00738965	0.000117012
cg16697853		2.67767e-06	0.021437	9.20324e-06	5.5654e-06	1.00348e-06	3.74829e-06	0.000205493	9.63139e-05	0.000204805	0.000429469	0.000757753	6.35565e-05	0.000300404	1.36548e-05
cg16826064	FAM53A	2.06306e-05	0.0452875	6.36003e-06	2.6217e-05	2.56525e-05	3.40765e-05	1.58005e-05	0.00153746	0.000622211	0.000342389	0.00228899	0.000200696	0.0179556	2.17855e-05
cg16855244	CPSF3L;CPSF3L;CPSF3L;CPSF3L;CPSF3L;CPTP;CPTP	1.57345e-05	0.0405072	1.11083e-05	1.40702e-05	1.81194e-05	2.34416e-05	0.000175288	0.000120481	0.000116938	0.00015797	0.000204734	0.000614009	0.00329695	1.64236e-05
cg16893679	SLC4A5;SLC4A5	2.74345e-05	0.0493977	1.56603e-05	2.35967e-05	1.07687e-05	1.11705e-05	4.50216e-05	7.73901e-05	0.000366592	0.000312964	0.000919297	6.12939e-05	7.2051e-05	3.71801e-06
cg16909742		4.55472e-09	0.000651565	2.38748e-09	6.76843e-09	7.02084e-09	8.77092e-09	2.18155e-11	7.83897e-09	7.00162e-09	6.76944e-08	1.68641e-07	2.03813e-08	1.64123e-08	1.45318e-08
cg16924963		2.16419e-05	0.046143	0.000128927	2.14119e-05	1.28633e-05	1.59666e-05	0.00162356	0.00310607	0.00491163	0.0110266	0.0329652	0.00139977	0.0177685	2.22079e-06
cg17004162	MFGE8;MFGE8;MFGE8;MFGE8;MFGE8	1.83752e-06	0.016906	1.32084e-05	1.24031e-06	4.73495e-07	5.39623e-07	5.30268e-06	1.93864e-05	5.64031e-05	6.45791e-05	0.000351774	7.47963e-06	0.000456899	9.36446e-07
cg17010941	ZNF706;ZNF706;ZNF706	2.5368e-05	0.0485035	3.34465e-05	3.15867e-05	4.91052e-05	6.69579e-05	0.000188425	0.000672022	0.00130472	0.00142754	0.00342027	0.00333467	0.000744148	8.68496e-05
cg17019874	RPL35A;IQCG;IQCG	5.49804e-06	0.0257797	9.53225e-06	4.62323e-06	3.23414e-06	3.29553e-06	3.87121e-05	4.88886e-05	1.14125e-05	9.13982e-06	5.79977e-05	6.61334e-05	0.00277711	3.43243e-06
cg17168838	LENG1	1.14951e-05	0.0359279	4.88601e-05	1.14004e-05	1.25538e-05	1.23167e-05	6.73169e-05	0.000152233	0.00039783	0.000362871	0.000649679	0.000704436	0.0029503	5.91694e-05
cg17330034	STK11IP	2.61612e-05	0.0486631	0.000162217	2.46581e-05	7.47975e-05	8.43693e-05	0.000227862	0.000904778	0.00253159	0.0030844	0.0110438	0.0010842	0.006051	0.000358338
cg17379666	CDC42EP4	1.18477e-05	0.0360484	3.17084e-05	1.24731e-05	3.71905e-06	2.96219e-06	2.30412e-05	0.000118873	0.000400533	0.000192004	0.000203112	0.000160372	0.000100219	2.31032e-05
cg17454942	KCND3;KCND3	2.67148e-05	0.0492277	5.15683e-05	2.2522e-05	1.75649e-05	1.77603e-05	5.12692e-05	5.68969e-05	0.00026996	0.000150789	0.000181824	0.000236194	8.6529e-06	9.32667e-06
cg17460095	FERMT2;FERMT2;FERMT2	1.68579e-05	0.0415895	2.91453e-05	1.88764e-05	3.715e-05	4.31728e-05	4.24973e-05	5.48107e-05	0.000172905	0.000116758	0.000168163	8.37052e-05	1.1849e-06	0.000146236
cg17541553	UNC84A;UNC84A	3.36573e-06	0.0232815	1.67957e-05	1.11797e-05	1.11875e-05	3.68947e-05	5.55626e-06	5.10749e-06	1.21244e-06	2.48593e-06	1.97354e-06	0.00600518	0.0117289	1.81069e-05
cg17751867	GOLPH3	2.3613e-05	0.0472178	4.10087e-05	1.85635e-05	2.12753e-05	2.18837e-05	1.64715e-05	5.38292e-05	2.37347e-05	3.65331e-05	0.000273288	0.00427912	0.040838	6.29531e-05
cg17824914	KDM6A	1.3974e-05	0.0385511	1.93221e-05	8.97963e-06	3.32441e-05	1.03313e-05	4.2822e-05	0.000129265	0.000440607	0.000281997	0.000414842	0.000183612	0.00287314	4.75935e-06
cg17898840	GFRA1;GFRA1;GFRA1	9.50764e-06	0.0333431	2.37046e-05	1.34994e-05	0.000139116	0.000170147	0.000624218	0.00101151	0.000669623	0.00126305	0.00116401	0.00015913	0.000148248	6.90744e-05
cg18067127	MRPL54	1.07484e-05	0.0350063	6.74651e-05	1.01393e-05	1.97527e-05	1.77692e-05	0.000274107	0.000229618	0.00285254	0.00281694	0.00604831	0.00220526	0.0077464	8.3075e-06
cg18117780	LOC440461	4.99805e-08	0.00240082	2.22105e-06	8.29748e-08	7.3314e-08	1.09268e-07	2.44037e-05	5.9469e-05	0.000154002	0.000381358	0.000659481	3.5446e-05	3.6645e-05	1.16469e-07
cg18124201	SULF2;SULF2;SULF2;SULF2;SULF2	2.40948e-05	0.0474389	4.10708e-05	2.14928e-05	2.63291e-05	2.86869e-05	4.24009e-05	5.2705e-05	0.000412722	0.000716904	0.00224975	0.00137728	0.0032257	0.000229727
cg18164899		1.64146e-05	0.0411298	4.90902e-05	1.00686e-05	9.72873e-05	8.88895e-05	6.29179e-05	0.000113182	8.39365e-05	0.000107554	0.000305517	0.000911641	0.00116961	0.00016636
cg18240814	FBXL17	2.78758e-05	0.0494855	0.000178106	2.7559e-05	2.86281e-05	3.099e-05	0.000381663	0.00101591	0.00604351	0.0054458	0.00949354	0.000807399	0.00751368	0.000148136
cg18283779	C2orf89	5.46343e-08	0.00247857	6.93697e-07	5.41212e-08	1.16081e-07	1.41838e-07	6.99839e-07	2.5717e-06	1.86066e-05	1.11213e-05	4.43712e-05	6.60005e-05	0.000378638	1.19411e-06
cg18610261	CDC42EP3	2.67743e-05	0.0492277	0.000111568	2.67804e-05	4.76861e-05	5.38925e-05	0.000321804	0.000734505	0.00157707	0.00278236	0.00679247	0.00131029	0.00616199	0.000444045
cg18745031	LOC285375	6.25569e-06	0.0273175	3.47327e-05	8.44352e-06	2.15863e-05	3.2606e-05	0.000120679	0.000479886	0.00100663	0.000977245	0.00118184	0.0006128	0.00451423	5.82893e-05
cg18759304	CEP170B;CEP170B	1.95802e-05	0.0444812	0.000108795	5.31046e-05	5.02921e-05	0.000177471	0.00116485	0.0018	0.000964092	0.000954745	0.00400324	0.0039767	0.0052381	0.000130278
cg18881764	KIAA0319L;NCDN;NCDN;NCDN	1.58217e-05	0.0405072	3.30136e-05	2.1402e-05	1.75304e-05	2.5142e-05	0.000773195	0.0012588	7.86613e-05	0.000110162	0.000249113	2.79013e-05	0.000202623	1.59765e-05
cg19074970		7.58235e-06	0.0296156	4.17598e-05	9.21419e-06	4.32142e-06	6.25708e-06	0.000360487	0.000446164	0.000213016	0.000381155	0.00180515	0.000272854	0.0283692	5.57083e-05
cg19137608	MRPS36	6.04498e-08	0.0025327	4.46577e-07	6.40839e-08	1.06625e-07	1.8318e-07	8.50558e-08	6.72339e-07	1.1566e-06	4.52222e-07	1.68031e-05	7.55084e-07	7.61205e-06	1.5936e-06
cg19178201	HSF2BP;RRP1B	4.2823e-06	0.0243032	1.77465e-05	3.06688e-06	1.53393e-05	1.53916e-05	2.58454e-05	4.12447e-05	0.000100257	7.11854e-05	0.000318101	0.000215346	0.000675191	4.44908e-05
cg19236745	CSTF3;CSTF3;CSTF3;CSTF3;CSTF3;CSTF3	6.86999e-06	0.0290058	0.000126343	9.37456e-06	1.17225e-05	2.24811e-05	0.000114325	4.26625e-05	0.000290767	0.000410405	0.000537958	0.000265029	6.43448e-05	8.25771e-05
cg19333433	TAGAP;TAGAP;TAGAP;TAGAP	6.52206e-06	0.028031	3.56114e-05	5.51836e-06	1.9711e-05	2.28065e-05	0.000130666	0.000347307	0.00202989	0.00195168	0.00631052	0.00025228	0.00119277	6.23533e-05
cg19358202	SLFNL1;SLFNL1	1.73015e-07	0.00523272	8.64153e-06	3.72757e-07	5.1589e-07	9.02282e-07	0.000466732	0.0023936	0.00356805	0.0138317	0.0254423	0.000159455	0.00215881	2.40331e-07
cg19375796	GLYCTK;GLYCTK;GLYCTK;GLYCTK;GLYCTK;GLYCTK	7.39984e-06	0.0296156	2.19129e-05	7.1332e-06	7.5167e-06	7.39284e-06	3.16979e-05	8.75778e-05	0.000272555	0.00018422	0.000289931	0.000623884	0.00195859	4.02694e-05
cg19462523	SOX2;SOX2OT;SOX2	7.93244e-06	0.0299244	1.15763e-05	7.89152e-06	4.94219e-06	5.359e-06	4.69719e-05	0.000138145	0.000413039	0.000324659	0.00195479	0.000163551	0.000708231	3.2182e-05
cg19495969	KIRREL3;KIRREL3	2.3442e-05	0.0471494	1.84394e-05	1.28008e-05	3.15585e-06	5.52126e-06	3.95474e-05	0.000961547	3.92112e-05	0.000157775	0.00124298	2.95745e-05	1.98264e-06	3.28116e-06
cg19523333	ARHGAP31	2.282e-05	0.0467757	0.000135243	3.3436e-05	0.000125744	0.000236573	0.000519494	0.00152332	0.000904466	0.00100257	0.005749	0.000721506	0.000495499	0.00257945
cg19614748		4.49479e-06	0.0246082	5.10782e-06	1.30514e-05	0.000481821	0.00136724	0.00267155	0.00282534	0.00206717	0.000712834	0.00358904	0.00555244	0.0489043	0.00579037
cg19622574	ATG16L1;ATG16L1	1.72709e-05	0.0423526	0.000156269	1.92649e-05	1.58656e-05	2.4441e-05	0.00013459	0.00030253	0.000480517	0.00042631	0.00180165	0.000226835	0.00272983	6.21184e-05
cg19745185	HIPK3;HIPK3;HIPK3	2.30096e-05	0.0468568	0.000343241	2.47799e-05	0.000256639	0.000272064	0.00302003	0.00485883	0.00127843	0.0020001	0.00128128	0.0109141	0.0962002	0.000191016
cg19819280		1.99281e-05	0.0447199	2.81995e-05	2.44991e-05	9.13985e-05	0.000108767	0.00018133	0.000437206	0.000356085	0.000861226	0.00144469	0.0111433	0.00139853	0.000816395
cg19859270	GPR15	2.30054e-05	0.0468568	2.24921e-05	2.78746e-05	0.024978	0.0276133	0.0249245	0.0112191	0.0866561	0.12034	0.0529429	0.175309	0.0136329	0.0217409
cg19931106	CCDC75;HEATR5B	1.72609e-05	0.0423526	0.000126716	9.26187e-06	8.78359e-06	9.92184e-06	0.000262536	0.000799359	0.000604514	0.000445659	0.00186749	9.54991e-05	6.77637e-05	1.06095e-05
cg19977414	VDAC2;VDAC2;VDAC2;VDAC2	6.63191e-06	0.0283539	6.05356e-05	8.85172e-06	1.45209e-06	2.46537e-06	3.53245e-05	8.18687e-05	0.000159628	0.000307867	0.00186003	4.76074e-05	9.11089e-06	2.51183e-05
cg20099147	ZNF444	1.09066e-05	0.0350396	8.20989e-05	9.81402e-06	4.20151e-05	3.6097e-05	4.59979e-05	0.000208328	0.000173105	0.000108023	0.000486512	0.000569546	0.00061801	0.000211238
cg20208021		3.47942e-06	0.0232815	9.36639e-07	4.32656e-06	2.05188e-05	2.36519e-05	0.00105007	0.000793487	0.000611146	0.00228315	0.00383164	0.000111389	0.000289837	6.55797e-05
cg20257096	SUPT16H	2.56916e-05	0.0485035	0.000136928	2.50759e-05	3.48097e-05	3.82995e-05	0.000240364	0.000586472	0.00174705	0.00155822	0.00357942	0.00210742	0.0108198	0.000229884
cg20295214	AVPR1B	4.57659e-06	0.0247498	5.13655e-05	4.26011e-06	0.00209336	0.00233739	0.0174429	0.0115828	0.0194644	0.0366891	0.0483649	0.0260628	0.00519586	0.00303386
cg20297566	TBC1D23	9.96465e-06	0.0335929	9.63717e-06	1.49991e-05	3.1801e-06	3.89312e-06	0.000168914	0.000296565	0.000270369	0.000454536	0.00119815	3.82337e-06	4.99767e-05	1.18101e-06
cg20383624		1.50844e-05	0.0402546	0.000225416	3.31833e-05	8.54748e-06	1.602e-05	0.00145638	0.0041592	0.00665168	0.0145337	0.0214189	0.00114452	0.00925797	2.90937e-06
cg20443278	TBC1D16	6.20306e-08	0.0025327	2.09724e-06	8.97665e-08	2.02304e-08	2.26099e-08	4.21231e-06	2.444e-05	2.45262e-05	8.78403e-05	0.000316263	5.53389e-06	0.000180827	7.32809e-09
cg20455854	CXXC5	2.68866e-05	0.0492277	0.000158717	5.39747e-05	0.000146891	0.000259513	0.000652216	0.00103566	0.000353858	0.000496176	0.00174657	0.00369747	0.0200384	0.000428698
cg20456607	HNRNPU;HNRNPU	5.905e-06	0.0266409	3.43215e-05	5.91195e-06	3.43659e-06	4.57077e-06	5.76954e-05	0.000186884	0.000691157	0.000688011	0.00255455	0.000154928	0.000889583	4.49785e-05
cg20490199	ATP6V1C1	5.31158e-06	0.0257797	1.51777e-05	2.72001e-06	7.84428e-05	4.97655e-05	2.59265e-05	0.000266531	3.33902e-05	4.00881e-05	0.000878834	0.0059383	0.0273176	0.000234369
cg20573222	KSR2	2.41033e-05	0.0474389	8.12631e-05	4.20602e-05	3.89645e-06	5.93963e-06	6.3231e-06	9.81282e-06	7.62347e-06	1.36149e-05	5.02362e-05	4.90889e-05	0.00189002	6.97633e-06
cg20609057	TMED5;TMED5;TMED5;TMED5;CCDC18;CCDC18;TMED5	4.77807e-09	0.000651565	6.45791e-09	5.13766e-09	1.47254e-09	1.68564e-09	2.81113e-07	1.85733e-06	8.43982e-07	4.24339e-06	1.24263e-05	1.36001e-08	2.38253e-08	2.45583e-09
cg20620272	C3orf50	5.27354e-06	0.0257797	2.69051e-05	4.97064e-06	5.63021e-06	7.21177e-06	6.70619e-05	0.000193753	0.000351321	0.000481233	0.00186761	0.00050543	0.00212577	7.36312e-05
cg20684973	TAF5	2.19756e-05	0.0463699	0.000179103	2.1837e-05	3.82692e-05	4.86724e-05	0.000243285	0.000707623	0.00252731	0.00272233	0.00720087	0.000145882	0.00173028	0.000124936
cg21042619	EED;EED;EED;EED	1.45885e-05	0.0397097	0.000194303	1.50402e-05	2.81184e-05	3.76614e-05	2.66759e-05	0.000139735	0.000585381	0.000374213	0.00150271	0.000326828	0.00101319	0.000145255
cg21053502	TIAM1	4.78184e-06	0.0251699	6.7153e-06	9.68195e-06	7.23872e-05	0.000125603	0.00015001	0.000213688	0.000187422	0.000285398	0.000309559	0.000453255	0.00505276	0.000184178
cg21081097	CLPTM1	2.73275e-05	0.0493977	2.52048e-05	3.59968e-05	0.000104235	0.000205495	0.000879771	0.00111426	0.000590945	0.00082148	0.00439148	0.00101776	0.00512959	0.000230155
cg21093033	TRAPPC9;TRAPPC9	1.19898e-07	0.00437904	1.30738e-06	2.35886e-07	7.6339e-08	1.19221e-07	8.30517e-05	0.000343148	0.00100564	0.00176746	0.00324091	4.49343e-05	0.000162486	3.76813e-09
cg21102926	TUBB2A	5.72619e-06	0.0259801	1.91155e-05	5.87392e-06	1.44487e-06	1.46096e-06	0.000414213	0.00133675	0.0123341	0.0183345	0.0424244	2.53736e-05	9.31732e-05	7.4122e-06
cg21151651	SPTY2D1	5.74527e-07	0.011729	1.97067e-05	1.05268e-06	5.67049e-07	1.175e-06	1.2821e-05	3.36643e-05	1.87292e-05	2.498e-05	0.000217612	7.40645e-05	5.03497e-05	2.08942e-06
cg21186779		1.95271e-08	0.00132069	1.28184e-06	5.45065e-08	1.21713e-08	2.36002e-08	3.86934e-05	0.000116394	0.000274491	0.000890722	0.00152364	4.1072e-06	1.73945e-05	1.41554e-09
cg21252105		2.75606e-05	0.0493977	4.66623e-05	5.88335e-05	9.67921e-05	0.000193832	0.00086124	0.00066209	0.000473814	0.00079844	0.00101837	0.000160684	0.00163983	0.000298943
cg21253692	SLAIN1	1.01781e-06	0.0135957	1.2068e-06	1.1036e-06	5.37754e-07	8.11764e-07	1.84011e-05	3.61054e-05	7.7042e-06	1.44777e-05	0.000334987	3.50435e-05	0.000164494	3.8478e-07
cg21263146	LDLRAD3;LDLRAD3;LDLRAD3	5.13389e-06	0.0257797	0.000228875	7.29452e-06	1.8335e-05	3.05686e-05	0.000940663	0.000467984	0.000354587	0.000873912	0.00102554	0.000464255	0.00534107	1.83614e-05
cg21318940	ZNF131;ZNF131;ZNF131;ZNF131	2.76449e-05	0.0493977	0.000114954	2.64378e-05	4.94662e-05	5.42858e-05	0.000129165	0.000197255	0.00152357	0.00147024	0.0030378	0.00111506	0.00289719	0.000235546
cg21370527		1.82169e-05	0.0434496	4.06586e-05	1.75564e-05	1.17038e-05	1.7099e-05	6.58121e-05	0.000166043	0.000129052	0.000124133	0.000295722	0.000111587	0.000492319	1.97807e-05
cg21394171		1.14321e-06	0.0141446	1.55111e-06	1.28146e-06	2.74984e-06	2.57233e-06	1.5654e-05	2.83819e-05	5.62465e-05	6.28533e-05	4.60045e-05	4.80804e-06	9.19176e-05	7.55802e-06
cg21453443	HIST3H2A;HIST3H2BB	5.38359e-07	0.011569	9.35365e-07	4.85745e-07	1.09471e-06	1.11198e-06	9.41832e-07	1.39199e-05	4.57626e-06	2.41192e-06	7.77694e-05	2.92057e-05	0.000165981	5.77504e-06
cg21467614	TNF	1.30804e-05	0.0378651	0.000156546	1.98614e-05	0.000163547	0.000298871	0.00118193	0.00217907	0.000452727	0.00147096	0.00421669	0.00043936	0.0084263	9.86997e-05
cg21499430	WIBG;WIBG;WIBG	2.56693e-05	0.0485035	0.000240349	2.51389e-05	1.31801e-05	1.3231e-05	1.63037e-05	3.91615e-05	3.03217e-05	3.68115e-05	0.000285057	3.43463e-05	0.000171781	1.53772e-05
cg21499869	ELL	1.28701e-07	0.00437904	1.01651e-07	1.39789e-07	8.5346e-08	1.26783e-07	9.27307e-06	5.79226e-06	5.11912e-05	8.22894e-05	0.000104201	1.16734e-06	2.95511e-05	1.89353e-08
cg21640038	PSMD12;PSMD12	5.22349e-06	0.0257797	9.73436e-06	4.03396e-06	3.28907e-06	4.46703e-06	9.24256e-06	2.65765e-05	3.34989e-05	2.75903e-05	0.000622797	0.000187055	0.00354652	2.2176e-05
cg21674901	ANKRD22	2.23329e-05	0.0466205	0.000319358	2.48551e-05	5.24279e-05	6.73458e-05	8.90228e-05	0.000108153	7.34323e-05	6.77277e-05	0.000112099	0.00026165	0.00180739	6.82849e-05
cg21684676	FOXK1	8.82637e-07	0.0132393	3.21648e-05	1.64714e-06	1.26327e-06	2.23224e-06	3.9962e-05	0.000152939	0.000248955	0.000235582	0.000631502	7.25763e-05	0.00144208	4.59976e-07
cg21724239		2.32126e-05	0.0469816	0.000166621	4.50106e-05	5.95955e-05	9.89906e-05	0.000789972	0.0011504	0.00159428	0.00239044	0.00324551	0.00235587	0.00424162	4.81333e-05
cg21725888	TTBK1	5.50775e-06	0.0257797	2.38519e-05	1.02254e-05	1.2981e-06	3.65008e-06	1.78075e-05	1.08074e-05	1.2798e-05	2.07023e-05	8.32254e-05	2.13422e-06	8.00331e-06	2.76064e-06
cg21795699	ZSWIM7;TTC19;ZSWIM7	1.42961e-06	0.0155655	1.37909e-05	1.50643e-06	1.37515e-06	1.7384e-06	3.57473e-05	0.000110155	0.00010758	0.000129817	0.00037734	0.000106397	0.00198068	1.08057e-05
cg21913886	TMEM51;TMEM51;TMEM51;TMEM51	8.0986e-06	0.0299244	0.00021179	9.18739e-06	0.00294964	0.00315231	0.00864802	0.011986	0.0330471	0.0339284	0.0156882	0.0820552	0.160493	0.00173962
cg21916772	MEX3D;MEX3D	1.03225e-06	0.0135957	1.09304e-05	7.13038e-07	1.69401e-06	9.94962e-07	5.18741e-06	2.13554e-05	5.09771e-05	6.41502e-05	0.000195687	2.73176e-06	2.64533e-06	2.3159e-06
cg21955686	C17orf100;MED31;C17orf100	2.60345e-05	0.0486492	0.000106004	3.93557e-05	7.60899e-06	1.29739e-05	6.09129e-05	3.69179e-05	0.000186787	0.00016493	0.000198628	1.43388e-05	0.000278929	6.73004e-07
cg21963392		1.36561e-05	0.0381902	6.36132e-05	1.78857e-05	4.97662e-05	8.60223e-05	0.000812485	0.00155452	0.00199769	0.00181856	0.00072764	0.000109059	0.000444172	6.79777e-05
cg22076757	MYBPHL	6.05666e-06	0.0268009	6.8418e-05	1.44922e-05	3.41879e-05	7.59464e-05	0.000238883	0.000147559	0.000186068	0.00032331	0.000289188	0.00123342	0.00702876	2.5241e-05
cg22093701	ZNF740;CSAD;CSAD	4.04587e-06	0.0242222	1.69457e-05	2.87613e-06	4.65245e-06	5.26892e-06	4.55484e-06	3.18454e-05	8.21579e-07	1.51907e-06	3.39777e-05	7.47604e-05	0.00108068	1.96256e-05
cg22269795	EFHD2	2.06038e-05	0.0452875	0.000141326	1.48705e-05	6.45228e-05	5.87744e-05	0.000884649	0.00119781	0.00291017	0.0047284	0.00978804	0.000670997	0.0650694	7.08959e-05
cg22493372	LAT2;LAT2;LAT2	2.5065e-05	0.0485024	0.00020063	2.36617e-05	8.39236e-06	1.24725e-05	0.000388783	0.000508054	4.17504e-05	9.92905e-05	0.000184749	0.000232373	0.00148726	1.08348e-05
cg22496665		6.12727e-06	0.0269006	5.04261e-06	1.06695e-05	5.76691e-06	1.1713e-05	0.000155223	3.59162e-05	0.000323434	0.000281464	0.000165486	0.000158573	0.000598016	5.25613e-06
cg22521320	TRAPPC9;TRAPPC9	4.2459e-07	0.00961462	5.05266e-07	3.90433e-07	3.02787e-07	3.92658e-07	1.22721e-05	1.04863e-05	7.46955e-06	1.28057e-05	4.15935e-06	3.13023e-06	4.81605e-05	1.19252e-06
cg22535057	LHFPL4	3.2648e-06	0.0232815	4.07991e-05	5.60995e-06	4.51654e-06	1.07067e-05	1.30323e-05	3.21957e-05	0.000147257	4.42382e-05	6.29903e-05	0.000408108	9.48546e-05	1.14276e-05
cg22700360	MSI2;MSI2	1.16456e-05	0.0359279	1.15287e-05	1.31544e-05	2.54638e-05	2.62462e-05	0.00182264	0.000626761	0.00160569	0.00325801	0.00648351	0.000399425	0.000139058	8.25693e-05
cg22803262		1.74214e-05	0.0425937	0.000742052	3.0136e-05	0.000108026	0.000128659	0.000778538	7.68647e-05	0.000112419	0.000497352	2.42298e-05	2.72036e-06	0.00014026	3.0504e-05
cg22967233	ITPK1;ITPK1;ITPK1	2.46469e-06	0.0201889	1.79238e-05	1.81893e-06	1.81676e-05	2.71117e-05	8.37666e-05	0.000118867	0.00131567	0.00214877	0.00311528	0.00182542	0.00137791	2.94889e-05
cg22985209	POLN	7.65178e-07	0.0127356	1.80491e-06	7.56692e-07	1.10778e-06	2.00953e-06	6.6106e-06	5.37651e-06	8.57807e-05	8.87802e-05	9.5228e-05	4.24792e-06	4.15794e-05	6.68581e-06
cg23001652	CCDC14;CCDC14	2.25491e-05	0.0466205	8.9135e-05	2.30821e-05	2.62322e-05	3.08982e-05	0.000213858	0.000578826	0.00163432	0.00210881	0.0044866	0.000931365	0.0047746	0.000176086
cg23014216	PPCDC;PPCDC;PPCDC;PPCDC;PPCDC;PPCDC;PPCDC	1.39089e-06	0.0153486	7.78052e-05	3.08045e-06	2.71944e-06	4.09281e-06	5.4249e-05	6.70323e-05	7.34063e-05	7.92305e-05	0.000155762	1.07919e-05	0.000596932	7.43949e-07
cg23027754		1.25516e-05	0.0372644	9.96867e-05	1.5399e-05	2.89683e-05	4.45751e-05	0.00043437	0.00154816	0.00116504	0.0016401	0.00660689	0.000417197	0.00842832	8.76806e-05
cg23048215	ARID3A	2.77372e-05	0.0494545	0.000295407	5.29692e-05	0.000179118	0.000256041	0.00136916	0.00245623	0.000517883	0.000915241	0.00156749	0.00113891	0.0143729	9.49095e-05
cg23069677	LSM10	2.08381e-06	0.0182971	1.71169e-05	2.21664e-06	2.55492e-06	2.79351e-06	4.48292e-05	8.71934e-05	0.000470014	0.00061905	0.000950563	0.000149147	0.000984293	2.50184e-05
cg23248587	XRCC4;XRCC4;XRCC4;TMEM167A	1.076e-05	0.0350063	0.000127634	5.1309e-06	1.2038e-05	8.01932e-06	2.04643e-05	4.89892e-05	4.94412e-05	4.12139e-05	0.000276012	3.43767e-06	0.000163168	1.34588e-05
cg23350150	FAM9B	3.67063e-08	0.00199828	1.97095e-07	6.40641e-08	6.60636e-06	5.18634e-06	4.27479e-05	0.000147191	2.91387e-05	3.75103e-05	3.03991e-05	3.35986e-05	6.15401e-05	7.09929e-05
cg23367089	PTPRN	1.16592e-05	0.0359279	3.39289e-05	1.52504e-05	2.66092e-05	4.7191e-05	0.00025356	3.80039e-05	0.00509496	0.00494335	0.00161185	0.000573783	0.0225123	0.000218052
cg23413527		1.20074e-05	0.0360484	4.0986e-05	1.44922e-05	0.000143872	0.000190725	0.000192747	0.000389418	0.00105196	0.00332556	0.00178458	0.000408445	0.00780672	0.00208456
cg23485400	MDC1;MDC1	2.55275e-05	0.0485035	3.91348e-05	3.57206e-05	0.000144234	0.000197504	0.00123519	0.00301761	0.0012969	0.00212044	0.00634846	0.00134871	0.00203621	3.97305e-05
cg23514537	F12	8.09609e-06	0.0299244	1.81919e-06	5.78971e-06	2.26098e-05	5.60915e-06	1.62349e-07	3.20823e-06	1.97492e-08	1.11438e-08	5.89859e-07	4.33094e-06	0.000357701	1.67559e-05
cg23574443	LOC100128288	1.54354e-05	0.0404007	0.000435627	2.86563e-05	0.00116004	0.00142357	0.00213349	0.00818133	0.00575541	0.00445937	0.0032359	0.185315	0.619493	0.000777375
cg23605991	PDE6B;PDE6B	1.45841e-05	0.0397097	7.4021e-05	1.21996e-05	0.000212049	0.000179814	0.000569953	0.00256416	0.00908375	0.00911655	0.0123669	0.00250794	0.00205112	0.000456105
cg23616649	ARF3;ARF3	1.90805e-05	0.0443906	0.000111424	2.60646e-05	1.2095e-05	1.5436e-05	0.000127891	0.000462765	0.000879578	0.000949122	0.00228648	0.00112657	0.00567341	1.93148e-05
cg23703427	TMEM179	1.94675e-05	0.0444812	5.63765e-05	1.83449e-05	1.00921e-05	9.377e-06	7.1023e-05	0.000469439	0.000175216	0.000167285	0.000477425	1.26582e-05	2.77309e-05	6.09094e-06
cg23785462		3.32345e-06	0.0232815	1.13124e-06	1.24488e-06	5.05954e-05	2.7411e-05	0.0002242	0.00021187	0.000267434	0.000547665	0.00131613	0.000136789	0.000560784	0.000441201
cg23863100	FICD	4.7903e-06	0.0251699	1.94605e-05	8.9709e-06	2.79772e-05	4.51458e-05	1.15279e-05	1.57849e-05	1.528e-05	1.91547e-05	3.12175e-05	0.000244589	0.0245488	6.84182e-05
cg23940612		1.61e-06	0.0163477	0.00030971	3.05813e-06	0.000117511	0.000172862	0.000388235	0.000335043	0.000333026	0.000582641	0.000407858	0.00296427	0.001268	0.000238908
cg24222512		9.74807e-06	0.033451	0.000151158	1.12421e-05	2.61274e-05	4.05913e-05	6.112e-05	0.000398352	0.000327647	0.000607687	0.000503339	0.00381922	0.00961337	5.91428e-05
cg24266872	YME1L1;YME1L1;YME1L1	2.09327e-05	0.045578	7.13441e-08	1.31335e-05	1.49473e-05	1.11621e-05	0.000215863	0.00048192	0.000201726	0.000353897	0.00112211	1.73773e-05	0.000685921	1.99181e-05
cg24267358	CEACAM3;CEACAM3;CEACAM3	5.10217e-06	0.0257797	6.36449e-05	9.04053e-06	7.01178e-05	8.79721e-05	0.00019581	0.00259717	0.00278161	0.00126019	0.0027072	0.000600796	0.0126552	0.000207289
cg24429831	RBM42	9.54366e-06	0.0333431	4.29382e-05	9.42574e-06	1.70819e-05	1.63814e-05	4.12312e-05	0.000130252	0.000848103	0.000968209	0.0030415	0.000364792	0.00541522	0.000139952
cg24447045	PHAX	2.26081e-05	0.0466205	6.30698e-05	1.3886e-05	1.24895e-05	9.89751e-06	1.28556e-05	4.22442e-05	0.000185491	0.000161066	0.000591011	0.000125292	6.19446e-05	4.61447e-05
cg24499524	MPO	1.67388e-05	0.0415466	0.0026874	4.41005e-05	7.2508e-05	0.000188372	0.000310417	0.000700732	0.000533289	0.000616028	0.00167969	0.000410258	0.00327398	0.000308269
cg24536328	TTC33	1.95265e-05	0.0444812	0.00014019	1.70225e-05	1.28107e-05	1.60122e-05	0.000198726	0.000121196	0.000299692	0.000252556	0.000745345	0.0002354	0.00959762	0.000122432
cg24555089	HDAC4	2.68772e-09	0.000651565	3.53838e-07	7.70686e-09	3.3558e-08	6.69852e-08	8.85955e-06	4.06853e-05	5.94124e-05	0.000257839	0.00073419	9.14831e-06	0.000135115	4.37386e-09
cg24664526	VPS52;RPS18;VPS52	1.58154e-05	0.0405072	0.000164701	1.50314e-05	3.84039e-05	5.19172e-05	0.000127419	0.000577022	0.000813238	0.000380945	0.00586436	0.000469426	0.00271068	0.00011946
cg24665612	CT45A6	4.30129e-06	0.0243032	1.59217e-05	3.72999e-06	2.83633e-05	3.1129e-05	6.91686e-05	0.00017383	6.58617e-05	3.27134e-05	0.000103296	9.9925e-05	0.00016468	1.35096e-05
cg24720072	SAMD3	6.7225e-07	0.0124763	1.92029e-05	7.56845e-07	2.97127e-06	3.60865e-06	2.34159e-05	3.42754e-05	2.69839e-05	4.80467e-05	3.64044e-05	7.23413e-05	0.000746754	8.63047e-06
cg24751836	UNC45A;HDDC3	1.57457e-05	0.0405072	8.11153e-05	8.63763e-06	4.1309e-05	3.15139e-05	0.000160684	0.000377173	3.20737e-05	8.69803e-05	0.000165331	5.83936e-05	0.000308167	2.01477e-05
cg24757926		1.88397e-05	0.0440877	0.000346354	2.84951e-05	0.000170198	0.000191488	0.00641753	0.00838577	0.0130718	0.031169	0.0247657	0.0131611	0.00497591	5.90232e-05
cg24769513	ACHE;ACHE;ACHE;ACHE	2.35373e-05	0.0472178	0.000153123	3.21409e-05	0.000145936	0.00025464	5.73553e-05	5.61349e-05	2.08793e-05	3.41715e-05	0.000151316	0.0112843	0.0157375	0.000163817
cg24788291	PRKCE	1.85443e-05	0.0437665	0.000261921	1.55001e-05	0.000206942	0.000145018	0.000207364	0.00136356	0.000527878	0.00130143	0.00347895	0.016314	0.0314898	0.000248263
cg24859433		3.37654e-06	0.0232815	6.90945e-05	3.42848e-06	0.00543928	0.00605617	0.00720831	0.0109051	0.0508095	0.0183449	0.00823552	0.0327686	0.117959	0.00758309
cg24947681		7.82757e-06	0.0299244	0.000711088	1.86721e-05	0.00400692	0.00585729	0.0111221	0.00935591	0.00419606	0.00446081	0.001668	0.15401	0.253831	0.0098722
cg24980700	MYLK2	1.99095e-05	0.0447199	1.79915e-05	2.58757e-05	3.60957e-05	5.63801e-05	3.00509e-05	5.6087e-05	9.84436e-05	8.70666e-05	0.000327486	0.000164285	0.00175834	1.57954e-05
cg24984539		2.58682e-05	0.0485605	0.000114436	1.98024e-05	0.000153013	0.000128837	0.000735029	0.00496953	0.00197685	0.0026408	0.00848764	0.00148849	0.0446048	9.25155e-05
cg25096142	SLC9A11;SLC9A11	4.7874e-09	0.000651565	1.61997e-06	1.56993e-08	3.16977e-08	1.71303e-07	7.71183e-07	1.13619e-05	2.11798e-05	7.00056e-06	0.000132933	0.00104746	0.0156954	3.40109e-07
cg25113462	TRAF3IP1;TRAF3IP1	2.32541e-06	0.0197804	1.46848e-05	1.17012e-06	1.33141e-05	5.50989e-06	4.62143e-05	8.17311e-05	4.37612e-05	0.000165756	0.000668864	0.000659349	0.00183214	5.13211e-06
cg25125166	MTAP	1.54855e-05	0.0404007	0.000192381	1.77698e-05	1.86579e-05	3.49279e-05	0.000540955	0.00179641	0.00109001	0.0016514	0.00912111	0.0029512	0.00933119	8.06346e-05
cg25136068	ZHX3	3.06814e-06	0.0228024	9.03639e-06	2.35966e-06	2.0285e-06	2.41007e-06	1.7834e-05	0.000129989	0.000200687	0.000379293	0.00185674	0.000246862	0.000655208	2.35421e-06
cg25170319	JAKMIP3	3.29132e-06	0.0232815	7.76104e-05	5.33867e-06	1.19612e-05	2.2343e-05	6.55465e-05	3.85634e-05	2.28827e-05	0.000197287	0.000125665	0.000876889	0.00800357	9.90599e-05
cg25235205		5.52033e-06	0.0257797	4.03264e-05	3.26835e-06	7.90956e-06	7.54944e-06	4.61971e-05	0.000260679	0.000135147	0.000262668	0.00295696	0.000165969	0.00017008	1.42577e-05
cg25292698	MYL12A;MYL12A	2.40482e-06	0.0201889	9.83799e-07	2.73646e-06	4.0689e-07	5.01389e-07	3.94867e-05	0.000162327	7.56455e-05	8.47558e-05	0.000263711	2.09932e-05	6.02659e-05	2.12259e-07
cg25299371	KIAA1486	6.38765e-07	0.0124194	1.00878e-05	1.00913e-06	3.06054e-07	5.56673e-07	0.000204613	5.41466e-05	6.7018e-05	0.000486353	0.00122733	6.92557e-06	0.000825494	6.90986e-07
cg25355896	PAK3;PAK3;PAK3;PAK3;PAK3;PAK3	1.88424e-05	0.0440877	9.41212e-06	3.783e-05	1.54929e-05	2.68838e-05	0.000134873	5.20224e-05	0.000267728	0.000298883	0.000253099	0.00015637	0.000409458	7.10069e-05
cg25380400	TXNRD1;TXNRD1;TXNRD1;TXNRD1;TXNRD1;TXNRD1;TXNRD1	2.57784e-05	0.0485035	4.65119e-05	2.50138e-05	8.22853e-05	0.000100925	0.000217648	0.000539546	0.000800198	0.000749259	0.00319042	0.00104535	0.00131404	0.000307918
cg25423436	UBQLN1;UBQLN1	1.49023e-05	0.0399293	6.57127e-05	1.43537e-05	2.89811e-05	3.18585e-05	0.000171582	0.00059399	0.00138208	0.00146143	0.00391671	0.000753307	0.0053375	0.000221512
cg25485991	VAMP2	4.52026e-06	0.0246082	7.02312e-05	8.45358e-06	8.14051e-06	1.29234e-05	0.00131052	0.00429575	0.00347453	0.0044168	0.00830803	0.000488082	0.00144715	1.20363e-06
cg25609284	BLCAP;BLCAP;BLCAP;BLCAP	2.65358e-05	0.049025	0.000401015	3.64912e-05	4.4767e-05	3.96171e-05	0.000740126	0.00117797	0.00205066	0.00263776	0.00943516	0.000524389	0.00119179	6.07707e-05
cg25746844	IFT57	8.71891e-07	0.0132393	3.71348e-05	1.1362e-06	4.56515e-06	2.09687e-06	0.000665896	0.000181907	0.000180068	0.00208938	0.00322847	4.88076e-06	6.58003e-05	4.67022e-07
cg25801988		5.47407e-06	0.0257797	3.24014e-05	1.16987e-05	3.13801e-06	5.13427e-06	0.000184931	0.000493648	0.000894379	0.00182479	0.00319548	0.000250853	0.00016887	4.88089e-06
cg25806655	SEMA6B	1.78195e-05	0.0430513	0.000421908	2.887e-05	0.000174625	0.000292415	0.000385965	0.000630895	0.000843485	0.00110693	0.000942492	0.00304888	0.0269792	0.000744163
cg25838487	FAM107B;FAM107B;FAM107B;FAM107B;FAM107B;FAM107B;FAM107B;FAM107B;FAM107B;FAM107B	6.28938e-06	0.0273186	6.47115e-05	7.6181e-06	0.000288803	0.00036789	0.000345463	0.000537273	0.000201408	0.00015174	0.000356524	0.000274477	0.00328473	0.000580046
cg25984991		1.8791e-05	0.0440877	2.59198e-05	2.62533e-05	7.8718e-06	1.16416e-05	0.00040342	0.00018628	4.07497e-05	0.000283852	0.000103249	0.000118852	0.00499595	2.26595e-05
cg25998794	PACS2;PACS2	1.30811e-05	0.0378651	0.000237931	1.46864e-05	4.69282e-05	6.57694e-05	7.8427e-06	2.52445e-05	9.79114e-05	0.00012896	0.000156077	0.0018643	0.000972848	6.08418e-05
cg26094482	KCNQ1OT1;KCNQ1;KCNQ1	1.59846e-08	0.00130529	1.01654e-07	3.0693e-08	8.87809e-08	1.7444e-07	1.08122e-06	4.7836e-06	1.22554e-05	6.97201e-06	1.73743e-05	5.52372e-07	0.000110499	2.6089e-08
cg26132305		1.66642e-05	0.0414878	0.000476937	1.26388e-05	0.000117746	0.000110597	0.000181905	6.4588e-05	2.71773e-05	7.44324e-05	4.66744e-05	0.00337878	0.0127364	0.000212114
cg26133081	GJA3	1.4349e-05	0.0393407	2.66471e-05	8.06061e-06	8.25268e-05	8.65253e-05	1.71476e-05	0.000132883	1.48441e-05	2.12492e-05	4.94109e-05	0.000620441	0.00363	6.99172e-05
cg26217832	AGPAT4	1.98594e-05	0.0447199	9.90774e-06	1.87259e-05	2.67619e-05	2.69624e-05	0.000423449	5.31287e-05	0.000240158	0.000308869	0.000892124	0.000107175	0.00238981	2.82052e-05
cg26248007		4.25359e-06	0.0243032	6.37637e-05	3.02166e-06	2.30646e-05	1.33572e-05	1.11956e-05	7.15286e-05	0.000519705	0.000118026	0.00137627	4.55465e-05	0.000292259	1.79582e-05
cg26275419		9.57497e-06	0.0333431	0.000266879	1.32681e-05	4.45401e-05	6.38933e-05	0.000366862	0.000116839	8.13157e-05	0.000311679	0.000173035	0.000178104	0.0200345	9.86939e-05
cg26426142	HIST1H2BB;HIST1H3C	2.1923e-05	0.0463699	2.62309e-05	2.13631e-05	2.8506e-05	2.24769e-05	0.000752784	0.0011306	0.00327414	0.00382068	0.0063826	0.000212794	0.00220019	6.7609e-06
cg26523019	PRSS3;PRSS3;PRSS3;PRSS3	1.3185e-06	0.0151593	2.10936e-05	1.63312e-06	2.54406e-06	2.91856e-06	7.54215e-05	0.000228079	0.000961978	0.00252529	0.0039847	0.000140773	0.000543705	2.01163e-06
cg26657980	GTPBP8;GTPBP8	5.65221e-06	0.0259546	5.43522e-05	4.70271e-06	3.26209e-06	3.49712e-06	2.37857e-05	3.3781e-05	0.000101755	8.335e-05	0.000216354	7.1117e-05	0.000313521	1.88419e-05
cg26673040	LOC101060019	2.49347e-05	0.0484879	0.000338506	4.1482e-05	0.0213745	0.0274983	0.0407351	0.03072	0.0119728	0.023782	0.00903943	0.329375	0.362763	0.0179613
cg26693760	RGL2;RGL2;RGL2	2.81439e-08	0.00164158	3.59937e-07	5.92768e-08	1.0987e-07	2.83196e-07	2.01821e-06	1.04519e-05	4.00963e-06	1.75566e-06	6.29608e-05	8.71687e-05	0.000391976	7.04865e-07
cg26725397	HS3ST4	3.26861e-06	0.0232815	5.74411e-05	2.46228e-06	7.43778e-06	5.59695e-06	1.55238e-05	8.6931e-05	0.000119165	0.00021144	0.000602451	0.000110536	0.00217416	5.31059e-06
cg26852602	BTBD1;BTBD1	2.94085e-07	0.00774674	1.98327e-06	2.54892e-07	2.76226e-07	4.14304e-07	2.33695e-07	9.84325e-07	8.49065e-07	3.89339e-06	9.09286e-06	9.84149e-05	0.000115767	2.31849e-07
cg26866165	RNF26	1.67674e-07	0.00523272	9.49253e-07	1.12987e-07	2.49607e-08	2.58049e-08	1.25362e-06	7.16878e-06	2.83494e-05	2.40306e-05	9.43324e-05	1.29789e-06	7.57862e-05	6.62561e-08
cg27021981	FAM96A;FAM96A;FAM96A;FAM96A	1.19301e-05	0.0360484	0.00015781	1.25008e-05	3.32053e-05	4.98669e-05	0.000136511	0.000704948	0.000421048	0.000576156	0.00242261	0.000961807	0.00292875	0.000413748
cg27058811	KIF2A;KIF2A	1.26318e-05	0.0372644	2.19856e-05	9.32921e-06	4.31929e-05	4.53225e-05	0.000412027	0.000420294	5.30717e-06	2.17417e-05	0.000825378	5.03825e-05	6.45298e-06	0.000203499
cg27117509	OSR1	3.08435e-06	0.0228024	4.33586e-05	5.49683e-06	1.53985e-06	2.31627e-06	2.37559e-05	8.42973e-05	0.0001277	0.000208494	0.000345312	0.0004686	0.00254738	1.75475e-06
cg27124803	ANAPC4;ANAPC4	2.07917e-05	0.0455185	5.46914e-05	1.14978e-05	2.86085e-05	1.7547e-05	3.29037e-06	3.2467e-05	0.000136348	7.01915e-05	0.000443209	0.000261829	0.00315089	1.44679e-05
cg27132050		2.00952e-05	0.0449294	0.000309488	2.02542e-05	1.38703e-05	1.74592e-05	6.63182e-05	0.000140562	0.000297857	0.000437845	0.00123335	0.000479531	0.00153978	0.0001257
cg27377863	TPM4;TPM4	9.90516e-09	0.000945286	7.45655e-08	9.94553e-09	1.7788e-07	2.47034e-07	2.78812e-07	1.75555e-06	5.61741e-08	4.54911e-08	6.65955e-06	2.17216e-05	8.54299e-05	1.91212e-06
cg27413876	C2CD3;C2CD3	2.57346e-05	0.0485035	0.000291766	3.63717e-05	5.18757e-06	4.50544e-06	0.000403062	0.000293078	6.50062e-05	3.74443e-05	5.76826e-05	3.51338e-05	0.000135014	3.22121e-08
cg27422496	PTEN;KILLIN;KILLIN	2.13163e-06	0.0185179	2.87745e-05	3.16844e-06	6.55208e-07	8.45227e-07	7.37008e-05	0.00031078	5.50182e-05	4.49089e-05	0.000213987	9.3758e-06	1.31564e-05	1.94068e-06
cg27564955		2.60077e-05	0.0486492	9.74064e-06	6.51332e-05	3.19306e-05	0.000137775	0.000355047	0.000108589	0.000397981	0.000411884	0.000490007	0.00134772	0.000535783	0.000410423
HbA1c: glycated hemoglobin; BMI: body mass index; HDL: High-density lipoprotein; LDL: Low-density lipoprotein.
The methylation probe cg05575921 (AHRR) was used to adjust for smoking, so there are no results for this probe in models 4 -10.

## Sheet: C. 87sites q<0.05,>2% diff meth
Table S1. Methylation sites associated with future risk of developing macrovascular events in newly-diagnosed individuals with type 2 diabetes (the prospective cohort for macrovascular events in T2D, n=752), Related to Figure 2.
Methylation sites associated with future risk of developing macrovascular events (q<0.05) in newly-diagnosed individuals with type 2 diabetes, with a 2% difference in methylation between incident macrovascular events and control individuals from the prospective cohort for macrovascular events in T2D (n=752).
					Weighted-cox regression after adjusting for age, gender, BMI and HbA1c					DNA methylation (%)
Methylation Probe	Chromosome	Gene	Gene region	CpG island group	HR	LI	UI	p-value	q-value	Mean (Controls)	SD (Controls)	Mean (Incident macrovascular events)	SD (Incident macrovascular events)	Difference Incident macrovascular events - Controls
cg14550076	13	MCF2L;MCF2L	Body;Body		0.571794	0.470246	0.69527	2.1025e-08	0.00132069	73.046	9.41612	65.3783	13.7051	-7.66761
cg21724239	8			Island	0.519773	0.38387	0.703792	2.32126e-05	0.0469816	34.3751	13.5273	28.1159	11.7298	-6.25923
cg14060113	19	CCDC124;CCDC124	3'UTR;3'UTR		0.678765	0.573657	0.80313	6.36092e-06	0.0274831	83.9275	11.9209	77.9099	15.7405	-6.0176
cg01569664	13	IRS2	Body	N_Shore	0.514575	0.405683	0.652696	4.32993e-08	0.00220988	74.6926	7.78297	68.8673	9.47478	-5.82535
cg16351318	13	MCF2L;MCF2L	Body;Body		0.58703	0.47615	0.723731	6.12694e-07	0.012203	72.2644	9.13081	66.4515	12.3628	-5.81289
cg15122498	10				0.544716	0.425729	0.696959	1.3584e-06	0.0151955	74.6187	7.52952	69.388	9.12891	-5.2307
cg19358202	1	SLFNL1;SLFNL1	Body;Body	S_Shelf	0.551814	0.441528	0.689647	1.73015e-07	0.00523272	82.8996	7.2013	78.0374	10.0853	-4.86219
cg24555089	2	HDAC4	Body		0.534155	0.434463	0.656721	2.68772e-09	0.000651565	72.0436	6.95069	67.242	8.83692	-4.80166
cg03681150	16	MVP;MVP	Body;Body	S_Shore	0.53488	0.424153	0.674513	1.24155e-07	0.00437904	74.9762	6.30694	70.5141	7.23883	-4.46215
cg01984854	16			Island	0.589605	0.466533	0.745144	9.7494e-06	0.033451	76.3928	7.6423	72.1139	9.4416	-4.27898
cg04464523	12	PARP11	Body	Island	0.704908	0.599663	0.828625	2.24946e-05	0.0466205	87.9313	9.60516	83.7122	14.4474	-4.21905
cg16245698	18			S_Shore	0.569555	0.44556	0.728058	7.00625e-06	0.0293156	49.7725	6.40497	45.8435	7.33723	-3.92908
cg03338968	1	KIAA0562	3'UTR	Island	0.575072	0.458658	0.721033	1.63427e-06	0.0163477	79.2004	6.42781	75.2751	7.32113	-3.92523
cg16486700	X	MAP7D3;MAP7D3;MAP7D3	Body;Body;Body		0.443193	0.307199	0.63939	1.35113e-05	0.0380369	25.9752	8.39379	22.2092	7.1264	-3.76594
cg18745031	3	LOC285375	Body	S_Shelf	0.603864	0.485175	0.751587	6.25569e-06	0.0273175	52.6302	5.90729	48.9053	7.99935	-3.72492
cg05003599	7	FBXO24;FBXO24;FBXO24	Body;1stExon;Body	S_Shelf	0.570914	0.446966	0.729233	7.17172e-06	0.0293156	66.9143	5.90371	63.1945	6.91063	-3.71976
cg18117780	17	LOC440461	TSS1500	Island	0.453894	0.341679	0.602965	4.99805e-08	0.00240082	20.0697	5.23843	16.3607	5.46928	-3.70898
cg20383624	21			Island	0.609145	0.486651	0.762472	1.50844e-05	0.0402546	74.3065	6.79858	70.6123	7.49915	-3.69418
cg21674901	10	ANKRD22	TSS200		0.598248	0.47179	0.758603	2.23329e-05	0.0466205	31.4777	6.26926	27.8735	6.17669	-3.60418
cg13331196	10			Island	0.579299	0.463477	0.724064	1.611e-06	0.0163477	38.2216	5.89805	34.7126	5.59256	-3.50901
cg05293490	14				0.635643	0.518635	0.77905	1.26862e-05	0.0372644	58.6604	7.87842	55.3511	7.98237	-3.3093
cg04105547	16	LMF1	Body	N_Shore	0.575324	0.462424	0.715789	7.05148e-07	0.0127356	68.896	5.9967	65.5933	6.28553	-3.30271
cg21053502	21	TIAM1	Body		0.587071	0.46728	0.737571	4.78184e-06	0.0251699	30.7888	5.87068	27.5264	5.96961	-3.26236
cg25299371	2	KIAA1486	TSS1500		0.623274	0.517437	0.75076	6.38765e-07	0.0124194	79.9033	5.79195	76.7405	7.70795	-3.16283
cg12652780	11	PPFIA1;PPFIA1	Body;Body		0.545905	0.427106	0.697749	1.33661e-06	0.0151593	75.7148	5.17268	72.592	5.41463	-3.12273
cg24947681	15				0.585344	0.462833	0.740284	7.82757e-06	0.0299244	64.6254	5.38489	61.5099	5.62634	-3.11546
cg26275419	13				0.616209	0.497308	0.763539	9.57497e-06	0.0333431	27.2747	5.06689	24.2795	4.64357	-2.9952
cg00091349	3	MED12L;P2RY13	Body;TSS1500		0.622537	0.502335	0.771501	1.49136e-05	0.0399293	53.365	4.86251	50.448	4.7334	-2.91706
cg24757926	3				0.623509	0.502174	0.77416	1.88397e-05	0.0440877	62.3221	7.92436	59.4183	7.60862	-2.90381
cg21186779	16			Island	0.542473	0.438208	0.671548	1.95271e-08	0.00132069	31.2941	3.81993	28.5194	4.13905	-2.77467
cg23703427	14	TMEM179	Body	N_Shelf	0.573263	0.444079	0.740027	1.94675e-05	0.0444812	20.9824	4.98	18.2103	4.37551	-2.77214
cg23940612	2			Island	0.598577	0.485353	0.738216	1.61e-06	0.0163477	31.4174	4.68491	28.651	4.39356	-2.76635
cg06379435	19				0.636447	0.520641	0.778011	1.03581e-05	0.0343838	48.9544	5.82666	46.2059	5.91815	-2.74844
cg08623641	4	SPARCL1;SPARCL1;SPARCL1;SPARCL1	5'UTR;5'UTR;5'UTR;5'UTR		0.615207	0.503884	0.751124	1.84257e-06	0.016906	78.8725	5.14585	76.1918	5.89729	-2.68063
cg13493996	6				0.659976	0.550221	0.791625	7.53657e-06	0.0296156	78.8229	5.56115	76.1607	6.17379	-2.66216
cg04858709	14	TMEM90A	TSS1500	S_Shore	0.645816	0.536787	0.77699	3.57838e-06	0.0232815	72.8627	4.95392	70.2127	5.80223	-2.65005
cg14896134	10			Island	0.568728	0.451266	0.716764	1.74242e-06	0.0167394	39.1186	3.88073	36.4929	3.82024	-2.62575
cg21252105	9				0.631182	0.509018	0.782664	2.75606e-05	0.0493977	35.0387	4.14567	32.4225	4.15375	-2.6162
cg20455854	5	CXXC5	5'UTR	Island	0.63715	0.516242	0.786375	2.68866e-05	0.0492277	39.9117	4.49128	37.3126	4.83454	-2.59908
cg17898840	10	GFRA1;GFRA1;GFRA1	Body;Body;Body		0.660812	0.550098	0.793808	9.50764e-06	0.0333431	83.4923	4.38183	80.9483	5.48749	-2.54394
cg10041443	16	IST1;IST1;IST1;IST1;IST1;IST1	Body;Body;Body;Body;Body;Body		0.680613	0.572984	0.808459	1.18164e-05	0.0360484	90.5761	6.67484	88.046	10.172	-2.53008
cg26523019	9	PRSS3;PRSS3;PRSS3;PRSS3	1stExon;1stExon;TSS200;5'UTR	Island	0.533658	0.413759	0.6883	1.3185e-06	0.0151593	17.6201	5.44762	15.0947	6.17586	-2.52538
cg24267358	19	CEACAM3;CEACAM3;CEACAM3	TSS1500;TSS1500;TSS1500		0.581885	0.461076	0.734349	5.10217e-06	0.0257797	23.6106	4.33864	21.1257	4.07354	-2.48499
cg14060740	2				0.609382	0.493208	0.752921	4.43874e-06	0.024491	65.0674	5.12003	62.5843	6.51331	-2.48315
cg19745185	11	HIPK3;HIPK3;HIPK3	TSS1500;TSS1500;5'UTR	N_Shore	0.641953	0.522857	0.788175	2.30096e-05	0.0468568	36.4167	4.82297	33.9643	4.24476	-2.45243
cg09069072	1	TMEM51;TMEM51;TMEM51;TMEM51	5'UTR;5'UTR;5'UTR;5'UTR	S_Shore	0.625494	0.503314	0.777333	2.32049e-05	0.0469816	76.4614	5.69875	74.0149	6.65163	-2.44642
cg25984991	21				0.670727	0.558589	0.805376	1.8791e-05	0.0440877	87.9812	4.89448	85.5588	6.82915	-2.42241
cg22076757	1	MYBPHL	TSS200		0.604425	0.485983	0.751735	6.05666e-06	0.0268009	54.2687	3.81913	51.8656	3.50619	-2.40303
cg11082237	7	SSBP1;SSBP1;SSBP1;SSBP1;SSBP1;SSBP1;WEE2-AS1	TSS1500;TSS1500;TSS1500;TSS1500;TSS1500;TSS1500;Body	N_Shore	0.670108	0.556045	0.80757	2.61144e-05	0.0486631	81.2909	4.85225	78.898	5.60872	-2.39284
cg04742780	20	GATA5	TSS1500	S_Shore	0.510078	0.37736	0.689475	1.19684e-05	0.0360484	20.9802	4.36599	18.5888	4.01523	-2.39146
cg08493167	14			N_Shelf	0.625228	0.506793	0.771341	1.17097e-05	0.0359476	53.0889	4.72862	50.7042	4.60362	-2.3847
cg25806655	19	SEMA6B	3'UTR	Island	0.632424	0.512989	0.779666	1.78195e-05	0.0430513	47.6072	3.95861	45.232	4.1218	-2.37514
cg10118419	3	KRBOX1-AS1;KRBOX1	Body;TSS200	N_Shore	0.689972	0.582248	0.817626	1.82967e-05	0.0434496	90.1001	3.93873	87.7312	5.80722	-2.36889
cg15400655	4	ZNF718	Body	S_Shore	0.605554	0.490782	0.747166	2.89089e-06	0.0222707	55.431	4.97137	53.0802	5.22242	-2.35084
cg00093971	3				0.653337	0.537768	0.793742	1.82137e-05	0.0434496	81.9897	4.0014	79.6777	5.8248	-2.31206
cg10228555	16			S_Shore	0.606469	0.483995	0.759935	1.39165e-05	0.0385226	41.6913	4.31678	39.4196	4.78777	-2.27166
cg01316378	10				0.655247	0.539826	0.795346	1.90183e-05	0.0443722	68.663	5.18614	66.4263	5.72185	-2.23664
cg23048215	19	ARID3A	Body	Island	0.628515	0.505828	0.78096	2.77372e-05	0.0494545	22.0778	3.82935	19.933	3.90324	-2.1448
cg21394171	3				0.577627	0.463049	0.720556	1.14321e-06	0.0141446	70.2937	3.5323	68.1606	3.79274	-2.13308
cg00552911	1				0.655072	0.545705	0.786357	5.65753e-06	0.0259546	87.5604	3.79975	85.4483	4.80634	-2.11211
cg06294803	3	EIF4G1;EIF4G1;EIF4G1;EIF4G1;EIF4G1	5'UTR;5'UTR;1stExon;5'UTR;5'UTR	S_Shore	0.540825	0.41123	0.711261	1.09423e-05	0.0350396	23.9836	3.22016	21.8953	3.17943	-2.08827
cg09535924	2	MEIS1	Body	N_Shore	0.60541	0.486346	0.753623	7.06792e-06	0.0293156	36.1295	4.27854	34.0571	4.15914	-2.07245
cg21913886	1	TMEM51;TMEM51;TMEM51;TMEM51	5'UTR;5'UTR;5'UTR;5'UTR	S_Shelf	0.628337	0.512341	0.770596	8.0986e-06	0.0299244	86.795	4.06314	84.7724	5.3668	-2.02256
cg09233395	8	TRPS1	5'UTR	N_Shore	0.592826	0.473057	0.742917	5.6053e-06	0.0259546	18.2741	3.65271	16.2658	2.97566	-2.0083
cg24665612	X	CT45A6	TSS1500		1.73885	1.37343	2.20148	4.30129e-06	0.0243032	71.0538	3.84143	73.0675	4.0766	2.01373
cg19462523	3	SOX2;SOX2OT;SOX2	5'UTR;Body;1stExon	N_Shore	1.7488	1.36847	2.23484	7.93244e-06	0.0299244	16.1371	2.92715	18.1567	3.32349	2.01964
cg19375796	3	GLYCTK;GLYCTK;GLYCTK;GLYCTK;GLYCTK;GLYCTK	TSS200;TSS200;TSS200;TSS200;TSS200;TSS200	N_Shore	2.07225	1.50681	2.84987	7.39984e-06	0.0296156	12.4078	2.96896	14.4681	3.00649	2.06028
cg25235205	7			N_Shore	1.84722	1.41762	2.40701	5.52033e-06	0.0257797	79.6288	3.77853	81.7248	3.09649	2.09602
cg15906479	4	LEF1-AS1;LEF1;LEF1;LEF1;LEF1;LEF1;LEF1	Body;1stExon;1stExon;1stExon;5'UTR;5'UTR;5'UTR	Island	2.05004	1.5071	2.78857	4.80838e-06	0.0251699	13.2483	3.30169	15.4291	3.62573	2.18084
cg06206252	3	RPL14;RPL14	TSS200;TSS200	Island	1.92534	1.44534	2.56475	7.55143e-06	0.0296156	13.0288	3.45496	15.236	3.62989	2.20714
cg13039115	12	TBC1D30	TSS1500	N_Shore	1.65191	1.31527	2.0747	1.5824e-05	0.0405072	13.6902	3.4704	15.9817	4.33557	2.29157
cg19333433	6	TAGAP;TAGAP;TAGAP;TAGAP	Body;Body;TSS200;5'UTR		1.64789	1.32626	2.04752	6.52206e-06	0.028031	10.9649	3.75351	13.4585	5.15542	2.49364
cg11337097	2	AFF3;AFF3	Body;Body		1.76288	1.37466	2.26073	7.92134e-06	0.0299244	72.8512	4.46084	75.3758	4.07369	2.52463
cg20573222	12	KSR2	TSS200	N_Shore	1.5909	1.2825	1.97346	2.41033e-05	0.0474389	23.1747	4.09673	25.7138	5.22026	2.53909
cg07575970	8				1.60271	1.29069	1.99017	1.95652e-05	0.0444812	73.8548	5.88064	76.3949	4.96212	2.54004
cg11374718	6	OR14J1	TSS1500		1.65155	1.32003	2.06633	1.14027e-05	0.0358132	80.46	7.00684	83.0904	5.09851	2.63034
cg05620261	19	WTIP	Body	S_Shelf	1.63085	1.31721	2.01916	7.17994e-06	0.0293156	34.9341	6.47255	37.5789	6.64264	2.64481
cg12672205	22	GTPBP1	TSS200	N_Shore	1.74425	1.40568	2.16437	4.35638e-07	0.00961462	18.5908	4.70331	21.3444	5.2032	2.75363
cg03083228	11				1.57582	1.28134	1.93799	1.64197e-05	0.0411298	33.5812	7.08723	36.8689	7.90359	3.28773
cg12745003	2	KLHL29	5'UTR		1.71981	1.35069	2.18979	1.08888e-05	0.0350396	62.5305	6.10889	66.3302	6.32255	3.79965
cg14486905	2	GAD1;GAD1	Body;Body	N_Shore	1.6807	1.37822	2.04958	2.91817e-07	0.00774674	27.3676	7.63275	31.4426	8.8002	4.07498
cg07107916	1	PPP2R5A	TSS1500	N_Shore	1.54799	1.26411	1.89563	2.36495e-05	0.0472178	59.4034	8.72886	63.5496	8.20287	4.14621
cg20443278	17	TBC1D16	Body	N_Shelf	1.87424	1.49292	2.35295	6.20306e-08	0.0025327	77.0716	6.24491	81.357	8.08219	4.28546
cg07416792	4	ADGRA3	Body		1.63488	1.31201	2.0372	1.19103e-05	0.0360484	72.918	10.1508	77.6734	9.95849	4.75531
cg21093033	8	TRAPPC9;TRAPPC9	TSS1500;TSS200	S_Shore	1.95441	1.52499	2.50474	1.19898e-07	0.00437904	46.6973	7.98113	52.1107	9.17757	5.41345
cg10773670	20	NXT1	TSS200	Island	1.5606	1.29004	1.8879	4.61422e-06	0.0247892	21.9886	10.2548	27.8468	13.1985	5.85817
cg05407200	11			S_Shelf	1.63992	1.30683	2.05793	1.95487e-05	0.0444812	45.5159	24.5409	56.3493	23.6932	10.8334
HR: Hazard ratio, LI: lower interval, UI: upper interval, SD: Standard deviation
