# Supplementary material for: Epigenetic biomarkers predict macrovascular events in individuals with type 2 diabetes
Source: Cell Rep Med. 2025 Aug 7;6(8):102290. doi: 10.1016/j.xcrm.2025.102290 (PMC12432358; doi:10.1016/j.xcrm.2025.102290)
Supplement: Table S2. Biological relevance of methylation sites associated with incident macrovascular events in type 2 diabetes, related to Figure 6 — (A) Gene ontology (GO) analysis of the 453 CpG sites after the selection of Biological Process (BP) with a p value < 0.01 and the redundant terms removal using REVIGO. (B) Descriptive table of the 65 genes annotated to the 87 CpGs sites associated with incident macrovascular events in our cohort (the prospective cohort for macrovascular events in T2D) and absolute methylation differences >2% between incident macrovascular events and controls. Results of the Pubmed search of the association of each gene with the different CVD phenotypes considered are shown. (C) Results of the GWAS Catalog search for the 65 genes annotated to 87 CpGs sites associated with incident macrovascular events in our cohort (the prospective cohort for macrovascular events in T2D) with absolute methylation differences >2% between incident macrovascular events and controls. [file mmc3.xlsx]

## Sheet: A. GO analysis 453 sites 
Table S2. Biological relevance of methylation sites associated with incident macrovascular events in type 2 diabetes, Related to Figure 6.
Gene ontology (GO) analysis of the 453 CpG sites after the selection of Biological Process (BP) with a p value <0.01 and the redundant terms removal using REVIGO.
TermID	ONTOLOGY	TERM	N	DE	p-value	List of the Significan genes included in the BP
GO:1990267	BP	response to transition metal nanoparticle	2	2	0.000354452	MPO, TNF
GO:1904806	BP	regulation of protein oxidation	2	2	0.0010449	TRABD2A, TRABD2B
GO:1904692	BP	positive regulation of type B pancreatic cell proliferation	3	2	0.00214751	PTPRN, IRS2
GO:0043933	BP	protein-containing complex organization	1751	54	0.00321828	COX17, YME1L1, CLP1, FERMT2, SUPT16H, SLAIN1, DNAAF1, TRABD2A, KCTD18, SPTY2D1, TTBK2, BBS12, EIF4G1, ZBTB1, RIMS1, GAK, TRAF3IP1, RNU11, WEE2-AS1, UBQLN1, H2BC3, HSPA5, KCND3, KIF2A, VSTM5, TRABD2B, STMND1, MPO, PAK3, MED31, PLEC, ANLN, TTC19, PRKCE, PDXP, SSBP1, VAMP2, TAF5, TAF11, TBCA, TIAM1, TNF, VDAC2, LDLRAD4, TUBA1A, MAP7D3, CPTP, CDC45, H3C3, H3C11, H4C13, TRAF7, PYM1, TTBK1, SSH2, TAF1C…
GO:0035050	BP	embryonic heart tube development	85	7	0.00386882	DNAAF1, C2CD3, IFT172, AHI1, IFT57, PSEN1, SRF, MICAL2
GO:0009750	BP	response to fructose	7	2	0.00681414	TNF, XBP1
GO:0060322	BP	head development	820	32	0.00700912	SEMA6B, CLP1, WDR89, TRABD2A, TTBK2, AK8, SUN1, C2CD3, IFT172, HSPA5, RBPJ, MEIS1, LEF1, PFAS, PLXNA2, AHI1, ATG16L1, TBC1D23, METTL3, PSEN1, PTEN, RGS7, DMRTA2, CCDC14, SOX2, SRF, TUBB2A, TUBA1A, TRAPPC9, KIRREL3, TTBK1, PPFIA1, IRS2, NEURL1, AATK, SEC16A
GO:0036498	BP	IRE1-mediated unfolded protein response	20	3	0.00711492	FICD, HSPA5, XBP1
GO:0010970	BP	transport along microtubule	170	10	0.00783054	BBS12, SUN1, TRAF3IP1, IFT172, CDR2L, HNRNPU, IFT57, ARL8B, SPG7, TUBA1A
GO:0032984	BP	protein-containing complex disassembly	239	12	0.00901469	SUPT16H, TTBK2, GAK, UBQLN1, KIF2A, STMND1, PDXP, TNF, PYM1, H2AC25, RPL23, MICAL2, IST1
GO:0090303	BP	positive regulation of wound healing	62	5	0.00958261	FERMT2, F12, PRKCE, PRDX2, XBP1
Abbreviations: N, number of genes in the GO term; DE, number of genes that are differentially methylated.
Redundant termID omitted: response to gold nanoparticle, GO:1990268; heart looping, GO:0001947; cerebellar granule cell precursor tangential migration, GO:0021935; positive regulation of protein oxidation, GO:1904808; determination of heart left/right asymmetry, GO:0061371; embryonic heart tube morphogenesis, GO:0003143; intraciliary anterograde transport, GO:0035720; brain development, GO:000742…

## Sheet: B. Pubmed search 65 genes
Table S2. Biological relevance of methylation sites associated with incident macrovascular events in type 2 diabetes, Related to Figure 6.
Descriptive table of the 65 genes annotated to the 87 CpGs sites associated with incident macrovacular events in our cohort (the prospective cohort for macrovascular events in T2D) and absolute methylation differences >2% between incident macrovascular events and controls. Results of the Pubmed search of the association of each gene with the different CVD phenotypes considered are shown.
Target ID	Gene	Gene function (NCBI Gene Summary or GeneCards Summary)	GO annotations (when available on GeneCards)	Gene AND Myocardial infarction	Gene AND angina	Gene AND ischemic heart disease	Gene AND Stroke	Gene AND Vascular OR Cardiovascular disease *
cg16351318	MCF2L	This gene encodes a guanine nucleotide exchange factor that interacts specifically with the GTP-bound Rac1 and plays a role in the Rho/Rac signaling pathways.	guanyl-nucleotide exchange factor activity; 1-phosphatidylinositol binding	NA	NA	NA	NA	PMID: 36760094 PMID: 25898923
cg14550076
cg14060113	CCDC124	Enables RNA binding activity. Predicted to be involved in cell division and cytokinesis.	RNA binding	NA	NA	NA	NA	NA
cg01569664	IRS2	This gene encodes the insulin receptor substrate 2, a cytoplasmic signaling molecule that mediates effects of insulin, insulin-like growth factor 1, and other cytokines by acting as a molecular adaptor between diverse receptor tyrosine kinases and downstream effectors.	protein kinase binding; protein domain specific binding	PMID: 29928570 PMID: 26286600 PMID: 18370645 PMID: 16007268		PMID: 30674322 PMID: 27514532 PMID: 26286600 PMID: 23216712 PMID: 16007268	PMID: 27514532 PMID: 16300643	PMID: 33878400 PMID: 36125265 PMID: 34189964 PMID: 32213702 PMID: 30295821 PMID: 28930970 PMID: 24159000 PMID: 21984580
cg19358202	SLFNL1	Predicted to enable ATP binding activity.	nucleotide binding; enables ATP binding	NA	NA	NA	NA	PMID: 25329797
cg24555089	HDAC4	Histone deacetylation alters chromosome structure and affects transcription factor access to DNA.	sequence-specific DNA binding; transcription factor binding	PMID: 37234747 PMID: 36849652 PMID: 33280021 PMID: 33164260 PMID: 32236769 PMID: 30998979 PMID: 30284520 PMID: 30134825 PMID: 25475100 PMID: 24944198	PMID: 36849652	PMID: 37013891 PMID: 35854140 PMID: 34526481 PMID: 33845782 PMID: 33280021 PMID: 33164260 PMID: 31968660 PMID: 31344368 PMID: 30284520 PMID: 30134825	PMID: 36935751 PMID: 35353946 PMID: 35141965 PMID: 31923455 PMID: 31696766 PMID: 31264264 PMID: 31200484 PMID: 30208931 PMID: 28127553 PMID: 27103167	PMID: 33374401 PMID: 37096653 PMID: 35439761 PMID: 29514810 PMID: 27875543 PMID: 24944198 PMID: 26969532 PMID: 22798624
cg03681150	MVP	This gene encodes the major component of the vault complex (multi-subunit ribonucleoprotein structure that may be involved in nucleo-cytoplasmic transport) that may play a role by regulating the MAP kinase, JAK/STAT and phosphoinositide 3-kinase/Akt signaling pathway.	protein kinase binding; protein phosphatase binding	NA	NA	NA	NA	PMID: 35387478 PMID: 35246039 PMID: 30996248 PMID: 23703615
cg04464523	PARP11	Enables NAD+ ADP-ribosyltransferase activity and protein ADP-ribosylase activity.	NAD+ ADP-ribosyltransferase activity	NA	NA	NA	NA	NA
cg03338968	CEP104	This gene encodes a centrosomal protein required for ciliogenesis and for ciliary tip structural integrity.	binding; glutamate binding	NA	NA	NA	NA	NA
cg16486700	MAP7D3	MAP7 (microtubule-associated protein 7) family: Promotes the assembly and stability of microtubules.	structural molecule activity; tubulin binding	NA	NA	NA	NA	NA
cg05003599	FBXO24	This gene encodes a member of the F-box protein family that constitute one of the four subunits of the ubiquitin protein ligase complex called SCFs (SKP1-cullin-F-box), which function in phosphorylation-dependent ubiquitination.	ubiquitin-protein transferase activity	NA	NA	NA	NA	NA
cg21674901	ANKRD22	NA	protein binding	NA	NA	NA	NA	NA
cg04105547	LMF1	Involved in triglyceride metabolic process. Predicted to be integral component of membrane. Predicted to be active in endoplasmic reticulum membrane.	endoplasmic reticulum membrane	PMID: 35185060	NA	NA	PMID: 37273686	PMID: 35999587 PMID: 36689289
cg21053502	TIAM1	This gene encodes a RAC1-specific guanine nucleotide exchange factor (GEF). GEFs mediate the exchange of guanosine diphosphate (GDP) for guanosine triphosphate (GTP). This gene thus regulates RAC1 signaling pathways that affect cell shape, migration, adhesion, growth, survival, and polarity, as well as influencing actin cytoskeletal formation, endocytosis, and membrane trafficking.	guanyl-nucleotide exchange factor activity	NA	NA	PMID: 24508273 PMID: 36517846	PMID: 25972165	PMID: 37672720 PMID: 32870256 PMID: 29178143 PMID: 24508273
cg25299371	NYAP2	Predicted to be involved in neuron projection morphogenesis and phosphatidylinositol 3-kinase signaling.	phosphatidylinositol 3-kinase signal transduction	NA	NA	NA	NA	NA
cg12652780	PPFIA1	The protein encoded by this gene is a member of the LAR protein-tyrosine phosphatase-interacting protein (liprin) family.	obsolete signal transducer activity	NA	NA	NA	NA	NA
cg00091349	P2RY13	The product of this gene belongs to the family of G-protein coupled receptors.	G protein-coupled receptor activity; G protein-coupled purinergic nucleotide receptor activity	PMID: 36112326	NA	PMID: 36112326 PMID: 30600215 PMID: 27605392	PMID: 32067141 PMID: 32067141	PMID: 25770145 PMID: 24769858 PMID: 18384646
	MED12L	The protein encoded by this gene is part of the Mediator complex, which is involved in transcriptional coactivation of nearly all RNA polymerase II-dependent genes	transcription factor binding; transcription coregulator activity	NA	NA	NA	NA	NA
cg23703427	TMEM179	Predicted to be integral component of membrane.	located_in membrane	NA	NA	NA	NA	NA
cg23940612	RUFY4	Enables phosphatidylinositol-3-phosphate binding activity. Involved in autophagosome assembly; cellular response to interleukin-4; and positive regulation of macroautophagy.	enables phosphatidylinositol-3-phosphate binding	NA	NA	NA	NA	NA
cg08623641	SPARCL1	Predicted to enable calcium ion binding activity; collagen binding activity; and extracellular matrix binding activity.	Calcium ion binding	PMID: 19103879	NA	PMID: 19103879	PMID: 33753902 PMID: 29102542 PMID: 22588386 PMID: 11283408	PMID: 37421595 PMID: 37220502 PMID: 32248722 PMID: 25725476
cg04858709	SYNDIG1L	Predicted to be located in Golgi apparatus. Predicted to be integral component of membrane. Predicted to be active in intracellular membrane-bounded organelle and membrane.	NA	NA	NA	NA	NA	NA
cg20455854	CXXC5	The protein encoded by this gene is a retinoid-inducible nuclear protein containing a CXXC-type zinc finger motif. The encoded protein is involved in myelopoiesis, is required for DNA damage-induced p53 activation, regulates the differentiation of C2C12 myoblasts into myocytes, and negatively regulates cutaneous wound healing.	sequence-specific DNA binding; obsolete signal transducer activity	NA	NA	NA	NA	PMID: 22523601 PMID: 27077543 PMID: 37524876
cg17898840	GFRA1	This gene encodes a member of the glial cell line-derived neurotrophic factor receptor (GDNFR) family of proteins.	signaling receptor binding; glial cell-derived neurotrophic factor receptor activity	PMID: 21463476	NA	PMID: 31848242	PMID: 34582837 PMID: 31848242 PMID: 23825416 PMID: 16873711 PMID: 12697293 PMID: 11476594 PMID: 10682708	PMID: 14686749 PMID: 10407114
cg10041443	IST1	This gene encodes a protein with MIT-interacting motifs that interacts with components of endosomal sorting complexes required for transport (ESCRT). ESCRT functions in vesicle budding, such as that which occurs during membrane abscission in cytokinesis.	protein domain specific binding; MIT domain binding	NA	NA	NA	PMID: 31227594	NA
cg26523019	PRSS3	This gene encodes a trypsinogen, which is a member of the trypsin family of serine proteases.	calcium ion binding; serine-type peptidase activity	NA	NA	NA	NA	PMID: 20947888
cg24267358	CEACAM3	This gene encodes a member of the family of carcinoembryonic antigen-related cell adhesion molecules (CEACAMs).	enables protein tyrosine kinase binding	NA	NA	NA	NA	PMID: 11035932 PMID: 23994464
cg19745185	HIPK3	Enables protein serine/threonine kinase activity. Involved in mRNA transcription; negative regulation of apoptotic process; and protein phosphorylation.	transferase activity; transferring phosphorus-containing groups; protein tyrosine kinase activity	PMID: 37581369 PMID: 37230396 PMID: 33660818 PMID: 32736292 PMID: 32733638 PMID: 31595165	NA	PMID: 37581369 PMID: 33824287 PMID: 33660818 PMID: 32852391 PMID: 32733638 PMID: 31595165	NA	PMID: 34660735 PMID: 33402817 PMID: 36800233 PMID: 28860123 PMID: 30967276
cg09069072	TMEM51	Predicted to be integral component of membrane.	enables protein binding	NA	NA	NA	NA	NA
cg22076757	MYBPHL	This gene encodes a protein with two immunoglobulin superfamily domains and a fibronectin 3 domain. Myosin-binding protein which plays a role in cardiac function (regulate conduction in the atria and ventricular conduction systems).	enables protein binding	PMID: 25702058 PMID: 24005217 PMID: 20839009	NA	PMID: 25702058	NA	PMID: 35533732 PMID: 31292467 PMID: 28778945
cg11082237	SSBP1	SSBP1 is a housekeeping gene involved in mitochondrial biogenesis; It is also a subunit of a single-stranded DNA (ssDNA)-binding complex involved in the maintenance of genome stability.	RNA binding; single-stranded DNA binding	PMID: 26618786	NA	NA	NA	PMID: 35758064
cg04742780	GATA5	transcription factor that contains two GATA-type zinc fingers known to bind to hepatocyte nuclear factor-1alpha (HNF-1alpha), is required during cardiovascular development. Similar proteins may be involved in the establishment of cardiac smooth muscle cell diversity.	DNA-binding transcription factor activity; transcription cis-regulatory region binding	PMID: 33684162	NA	PMID: 35429678 PMID: 33684162 PMID: 29162281 PMID: 26054850	PMID: 37488529 PMID: 33230300 PMID: 27554166	PMID: 25515806 PMID: 10355032 PMID: 36249516 PMID: 35534675 PMID: 32706213 PMID: 30894089 PMID: 26617239 PMID: 26173459
cg08493167	IGHJ6	NA	NA	NA	NA	NA	NA	NA
cg25806655	SEMA6B	This gene encodes a member of the semaphorin family, a group of proteins characterized by the presence of a conserved semaphorin (sema) domain.	signaling receptor activity; semaphorin receptor binding	NA	NA	NA	NA	PMID: 25547111
cg10118419	KRBOX1	Predicted to be involved in regulation of transcription, DNA-templated/ RNA Gene affiliated with the lncRNA class.	nucleic acid binding	NA	NA	NA	NA	PMID: 33015181
cg15400655	ZNF718	Predicted to enable DNA-binding transcription factor activity, RNA polymerase II-specific and RNA polymerase II cis-regulatory region sequence-specific DNA binding activity.	nucleic acid binding	NA	NA	NA	NA	NA
cg00093971	IQCF5-AS1	RNA Gene, and is affiliated with the lncRNA class.	NA	NA	NA	NA	NA	NA
cg23048215	ARID3A	This gene encodes a member of the ARID (AT-rich interaction domain) family of DNA binding proteins.	DNA-binding transcription factor activity; chromatin binding	PMID: 31672272	NA	NA	NA	PMID: 35441443
cg06294803	EIF4G1	The protein encoded by this gene is a component of the multi-subunit protein complex EIF4F. This complex facilitates the recruitment of mRNA to the ribosome, which is a rate-limiting step during the initiation phase of protein synthesis.	RNA binding; binding	NA	NA	NA	PMID: 35163752	PMID: 12429199
cg09535924	MEIS1	This gene encodes a homeobox protein belonging to the TALE ('three amino acid loop extension') family of homeodomain-containing proteins.	sequence-specific DNA binding; chromatin binding	PMID: 35777912 PMID: 35412223 PMID: 34755840 PMID: 32499640 PMID: 31623926 PMID: 30947518	NA	PMID: 35777912 PMID: 34755840 PMID: 30947518 PMID: 27748908 PMID: 26841808 PMID: 23594737	NA	PMID: 34581777 PMID: 33609538 PMID: 32450174 PMID: 28111633 PMID: 26857994 PMID: 26597775 PMID: 24448023 PMID: 18723445
cg21913886	TMEM51	Predicted to be integral component of membrane.	enables protein binding	NA	NA	NA	NA	PMID: 31127295
cg09233395	TRPS1	This gene encodes a transcription factor that represses GATA-regulated genes and binds to a dynein light chain protein.	DNA-binding transcription factor activity and sequence-specific DNA binding	PMID: 30003933	NA	PMID: 30787327 PMID: 30003933 PMID: 25328121	PMID: 30787327	PMID: 32277046 PMID: 27466160
cg24665612	SAGE1	This gene belongs to a class of genes that are activated in tumors.	located_in nucleoplasm; part_of integrator complex	NA	NA	NA	NA	NA
	CT45A6	Predicted to be involved in snRNA 3'-end processing. Predicted to be part of integrator complex.	NA	NA	NA	NA	NA	NA
cg19462523	SOX2	This intronless gene encodes a member of the SRY-related HMG-box (SOX) family of transcription factors involved in the regulation of embryonic development and in the determination of cell fate. This gene produces alternatively spliced long non-coding RNAs.	DNA-binding transcription factor activity; protein heterodimerization activity	PMID: 32528555 PMID: 25505600 PMID: 34554778	NA	PMID: 36896948 PMID: 32528555	PMID: 37755676 PMID: 34521353 PMID: 33557613 PMID: 26607632 PMID: 26165378	PMID: 31362891 PMID: 36859534 PMID: 36598302 PMID: 35538435 PMID: 34967264 PMID: 34321385 PMID: 33297753 PMID: 33270361
cg19375796	GLYCTK	This locus encodes a member of the glycerate kinase type-2 family. The encoded enzyme catalyzes the phosphorylation of (R)-glycerate and may be involved in serine degradation and fructose metabolism.	glycerate kinase activity	NA	NA	NA	NA	NA
	WDR82	TMEM113 (WDR82) is a component of the mammalian SET1A (MIM 611052)/SET1B (MIM 611055) histone H3-Lys4 methyltransferase complexes.	chromatin binding; histone H3K4 methyltransferase activity	NA	NA	NA	NA	NA
cg25235205	ARPC1B	This gene encodes one of seven subunits of the human Arp2/3 protein complex. This subunit is a member of the SOP2 family of proteins and is most similar to the protein encoded by gene ARPC1A.	actin binding; structural constituent of cytoskeleton	NA	NA	NA	NA	PMID: 31977009 PMID: 28368018
	ARPC1A	This gene encodes one of seven subunits of the human Arp2/3 protein complex, suggested to be implicated in the control of actin polymerization in cells.	actin binding; actin filament binding	NA	NA	NA	NA	PMID: 30260394 PMID: 28368018
cg15906479	LEF1-AS1;LEF1	This gene encodes a transcription factor belonging to a family of proteins that share homology with the high mobility group protein-1.	DNA-binding transcription factor activity; chromatin binding	PMID: 37609444 PMID: 36302622 PMID: 36043524 PMID: 33087505 PMID: 32069701	NA	PMID: 37609444 PMID: 36334793 PMID: 36043524 PMID: 33708807 PMID: 32069701 PMID: 31016789 PMID: 25669938	PMID: 37775708 PMID: 34056869 PMID: 33689862 PMID: 33087505 PMID: 32202711 PMID: 32202711 PMID: 36802116	PMID: 36646705 PMID: 35695329 PMID: 35235759 PMID: 34297940 PMID: 31480672 PMID: 30372893 PMID: 30304924
cg06206252	RPL14	This gene encodes a ribosomal protein that is a component of the 60S subunit.	RNA binding; structural constituent of ribosome	PMID: 36204584	NA	PMID: 36204584	NA	PMID: 34906219
cg13039115	TBC1D30	Enables GTPase activator activity and small GTPase binding activity. Involved in negative regulation of cilium assembly.	GTPase activator activity; small GTPase binding	NA	NA	NA	NA	NA
cg19333433	TAGAP	This gene encodes a member of the Rho GTPase-activator protein superfamily.	guanyl-nucleotide exchange factor activity	NA	NA	NA	NA	PMID: 25785607
cg11337097	AFF3	This gene encodes a tissue-restricted nuclear transcriptional activator that is preferentially expressed in lymphoid tissue.	double-stranded DNA binding	NA	NA	NA	NA	PMID: 35266915 PMID: 25819087
cg20573222	KSR2	Predicted to enable MAP-kinase scaffold activity; mitogen-activated protein kinase kinase binding activity. Predicted to be involved in Ras protein signal transduction; calcium-mediated signaling; and positive regulation of cold-induced thermogenesis.	transferase activity; transferring phosphorus-containing groups; protein tyrosine kinase activity	NA	NA	NA	NA	NA
cg11374718	OR14J1	Olfactory receptors share a 7-transmembrane domain structure with many neurotransmitter and hormone receptors and are responsible for the recognition and G protein-mediated transduction of odorant signals.	G protein-coupled receptor activity; odorant binding	NA	NA	NA	NA	NA
cg05620261	WTIP	Predicted to enable transcription corepressor activity. Involved in several processes, including negative regulation of hippo signaling; positive regulation of gene silencing by miRNA; and response to hypoxia. Acts upstream of or within gene silencing by miRNA. Acts as a transcriptional corepressor for SNAI1 and SNAI2/SLUG-dependent repression of E-cadherin transcription.	transcription corepressor activity	NA	NA	NA	NA	PMID: 35671065
cg12672205	GTPBP1	This gene is upregulated by interferon-gamma and encodes a protein that is a member of the AGP11/GTPBP1 family of GTP-binding proteins.	RNA binding; GTPase activity.	NA	NA	NA	NA	NA
cg03083228	HSD17B12	This gene encodes a very important 17beta-hydroxysteroid dehydrogenase (17beta-HSD) that converts estrone into estradiol in ovarian tissue. This enzyme is also involved in fatty acid elongation. Thereby, it may participate in the production of VLCFAs of different chain lengths that are involved in multiple biological processes as precursors of membrane lipids and lipid mediators.	oxidoreductase activity; collagen binding	NA	NA	PMID: 31169883	PMID: 29420626	PMID: 31169883
cg12745003	KLHL29	KLHL29 (Kelch Like Family Member 29) is a Protein Coding gene. Diseases associated with KLHL29 include Bardet-Biedl Syndrome 7.	enables protein binding	NA	NA	PMID: 36547458	NA	NA
cg14486905	GAD1	This gene encodes one of several forms of glutamic acid decarboxylase, identified as a major autoantigen in insulin-dependent diabetes (autoreactive T cell target in insulin-dependent diabetes). The enzyme encoded is responsible for catalyzing the production of gamma-aminobutyric acid from L-glutamic acid.	protein heterodimerization activity; pyridoxal phosphate binding	NA	NA	NA	NA	PMID: 27439062 PMID: 33920851
cg07107916	PPP2R5A	The product of this gene belongs to the phosphatase 2A regulatory subunit B family. Protein phosphatase 2A is one of the four major Ser/Thr phosphatases, and it is implicated in the negative control of cell growth and division.	binding; protein phosphatase regulator activity.	NA	NA	NA	NA	PMID: 30602331 PMID: 30203051 PMID: 26198358 PMID: 33014188
cg20443278	TBC1D16	Enables GTPase activator activity. May act as a GTPase-activating protein for Rab family protein(s).	GTPase activator activity	NA	NA	NA	NA	PMID: 35437351 PMID: 37365321
cg07416792	ADGRA3	This gene encodes a member of the G protein-coupled receptor superfamily.	protein-coupled receptor activity; transmembrane signaling receptor activity	NA	NA	NA	NA	NA
cg21093033	TRAPPC9	This gene encodes a protein that likely plays a role in NF-kappa-B signaling. May play a role in vesicular transport from endoplasmic reticulum to Golgi.	enables protein binding	PMID: 20198315	NA	NA	PMID: 20198315	PMID: 34937574
cg10773670	NXT1	The protein encoded by this gene is located in the nuclear envelope. It has protein similarity to nuclear transport factor 2. This protein functions as a nuclear export factor in both RAN (Ras-related nuclear protein)- and CRM1 (required for chromosome region maintenance)-dependent pathways. It is found to stimulate the export of U1 snRNA in RAN- and CRM1-dependent pathways and the export of tRNA…	small GTPase binding	NA	NA	NA	NA	NA
* references already reported for other specific CVD phenotypes were not included.
A maximum of 10 results were reported for each pumbed search, if more were available.

## Sheet: C. GWAS association 65 genes
Table S2. Biological relevance of methylation sites associated with incident macrovascular events in type 2 diabetes, Related to Figure 6.
Results of the GWAS Catalog search for the 65 genes annoted to 87 CpGs sites associated with incident macrovascular events in our cohort (the prospective cohort for macrovascular events in T2D) with absolute methylation differences >2% between incident macrovascular events and controls.
Target ID	Gene	Reported traits related to cardiovascular disease	SNP	Study accession*	Reference*
cg16351318	MCF2L	Coronary artery disease, cardiovascular disease, Ischemic stroke	rs12019546 rs9549328 rs1046205	GCST005194 GCST007072 GCST90129549	PMID: 29212778 PMID: 30595370 PMID: 35285134
cg14550076
cg14060113	CCDC124
cg01569664	IRS2
cg19358202	SLFNL1
cg24555089	HDAC4	Carotid Intima-media thickness	rs148639441	GCST90092505	PMID: 35165267
cg03681150	MVP
cg04464523	PARP11
cg03338968	CEP104
cg16486700	MAP7D3	coronary artery disease	rs5929743	GCST90132302	PMID: 35915156
cg05003599	FBXO24
cg21674901	ANKRD22	Small vessel stroke	rs11202867	GCST90020241	PMID: 34031191
cg04105547	LMF1	left ventricular mass to end-diastolic volume ratio	rs11350493	GCST90268131	PMID: 37126556
cg21053502	TIAM1
cg25299371	NYAP2	Cardiovascular disease, coronary artery disease, myocardial infarction	rs2943652 rs2972146 rs2972149	GCST007072 GCST90132314 GCST011365	PMID: 30595370 PMID: 36474045 PMID: 33532862
cg12652780	PPFIA1	coronary artery disease	rs72945132	GCST005194	PMID: 29212778
cg00091349	P2RY13
	MED12L
cg23703427	TMEM179
cg23940612	RUFY4	Ischemic stroke	rs112541215	GCST90027882	PMID: 33723576
cg08623641	SPARCL1	Idiopathic dilated cardiomyopathy	rs72654150	GCST005588	PMID: 29495422
cg04858709	SYNDIG1L
cg20455854	CXXC5
cg17898840	GFRA1
cg10041443	IST1
cg26523019	PRSS3
cg24267358	CEACAM3
cg19745185	HIPK3
cg09069072	TMEM51
cg22076757	MYBPHL
cg11082237	SSBP1	Vascular endothelial function	rs146704868	GCST90255363	PMID: 36620623
cg04742780	GATA5
cg08493167	IGHJ6	NA
cg25806655	SEMA6B
cg10118419	KRBOX1
cg15400655	ZNF718	Venous thromboembolism	rs144152312	GCST009936	PMID: 32232851
cg00093971	IQCF5-AS1
cg23048215	ARID3A
cg06294803	EIF4G1
cg09535924	MEIS1	left ventricular mass index, PR interval	rs140620427 rs11897119	GCST90244710 GCST000562	PMID: 36944631 PMID: 20062060
cg21913886	TMEM51
cg09233395	TRPS1
cg24665612	SAGE1	NA
	CT45A6	NA
cg19462523	SOX2
cg19375796	GLYCTK
	WDR82
cg25235205	ARPC1B	carotid intima media thickness	rs28377312	GCST90092502	PMID: 35165267
	ARPC1A
cg15906479	LEF1-AS1;LEF1
cg06206252	RPL14
cg13039115	TBC1D30
cg19333433	TAGAP
cg11337097	AFF3
cg20573222	KSR2	Coronary artery disease	rs11830157	GCST003116	PMID: 26343387
cg11374718	OR14J1
cg05620261	WTIP
cg12672205	GTPBP1
cg03083228	HSD17B12	Coronary artery disease, cardiovascular disease,	rs7928523 rs35521277	GCST010866 GCST007072	PMID: 33020668 PMID: 30595370
cg12745003	KLHL29
cg14486905	GAD1
cg07107916	PPP2R5A
cg20443278	TBC1D16
cg07416792	ADGRA3
cg21093033	TRAPPC9	Carotid Intima-media thickness	rs80205060	GCST90092503	PMID:35165267
cg10773670	NXT1
* only one study reported for each CVD trait
Reported traits related to cardiovascular disease considered: Coronary artery disease, cardiovascular disease, ischemic stroke, carotid Intima-media thickness, small vessel stroke, left ventricular mass to end-diastolic volume ratio, Idiopathic dilated cardiomyopathy, vascular endothelial function, left ventricular mass index, PR interval
NA: gene not available in GWAS Catalog
