# Supplementary material for: Epigenetic biomarkers predict macrovascular events in individuals with type 2 diabetes
Source: Cell Rep Med. 2025 Aug 7;6(8):102290. doi: 10.1016/j.xcrm.2025.102290 (PMC12432358; doi:10.1016/j.xcrm.2025.102290)
Supplement: Table S3. Correlation between DNA methylation and expression in monocytes from the Multi-Ethnic Study of Atherosclerosis (MESA) cohort (1,264 CD14+ samples), related to Figure 6 [file mmc4.xlsx]

## Sheet: Table S3
Table S3. Correlation between DNA methylation and expression in monocytes from the Multi-Ethnic Study of Atherosclerosis (MESA) cohort (1,264 CD14+ samples), Related to Figure 6.
Gene_CpG Pair	ρ	p-value
TMEM51_cg21913886	-0.507045	1.65e-79
TMEM51_cg09069072	-0.248079	2.58e-18
TBC1D16_cg20443278	-0.160145	2.37e-08
GTPBP1_cg12672205	0.142708	6.77e-07
CXXC5_cg20455854	0.125976	1.2e-05
SOX2OT_cg19462523	-0.0951818	0.000953118
ARID3A_cg23048215	-0.0890813	0.00199235
MVP_cg03681150	-0.0861775	0.00278777
NXT1_cg10773670	-0.085675	0.00295175
MEIS1_cg09535924	-0.0796466	0.00572985
HDAC4_cg24555089	-0.0757506	0.00860638
P2RY13_cg00091349	-0.0747386	0.00955242
WTIP_cg05620261	-0.0657318	0.0226816
GATA5_cg04742780	0.0632284	0.028377
PPP2R5A_cg07107916	0.0590248	0.0407527
KIAA1486_cg25299371	0.0526113	0.0682441
TRPS1_cg09233395	-0.0483293	0.0939723
SOX2_cg19462523	-0.0477591	0.0979154
CCDC124_cg14060113	-0.0464633	0.107382
TMEM179_cg23703427	-0.0414215	0.15123
GAD1_cg14486905	-0.0292778	0.310431
TRAPPC9_cg21093033	0.028358	0.32593
MED12L_cg00091349	0.0266707	0.355552
SLFNL1_cg19358202	0.0235639	0.414373
MCF2L_cg14550076	-0.0228371	0.428868
LMF1_cg04105547	-0.0227051	0.431595
CT45A6_cg24665612	0.0204915	0.477845
FBXO24_cg05003599	-0.0196687	0.495647
KIAA0562_cg03338968	-0.0144846	0.615891
IRS2_cg01569664	-0.0143253	0.619777
MYBPHL_cg22076757	-0.0141966	0.622927
TMEM90A_cg04858709	-0.0136579	0.63618
ZNF718_cg15400655	0.0122507	0.671343
EIF4G1_cg06294803	-0.00871011	0.76287
MCF2L_cg16351318	-0.00839814	0.771123
SEMA6B_cg25806655	-0.00711169	0.805416
PARP11_cg04464523	0.00563154	0.845359
PPFIA1_cg12652780	0.00534731	0.853052
LOC440461_cg18117780	0.00356837	0.901643
The 39 sites out of 87 included in the MRS that available on the 450k array and are annotated to 38 unique genes are displayed.
ρ: Spearman's correlation coefficient
