# Supplementary material for: Epigenetic biomarkers predict macrovascular events in individuals with type 2 diabetes
Source: Cell Rep Med. 2025 Aug 7;6(8):102290. doi: 10.1016/j.xcrm.2025.102290 (PMC12432358; doi:10.1016/j.xcrm.2025.102290)
Supplement: Table S4. Differential methylation of CpG sites in aortic and carotid samples associated with incident macrovascular events in type 2 diabetes, related to Figure 6 — (A) Methylation sites differentially methylated in aortic tissue between healthy and plaques samples (15 subjects) using paired t-tests (q < 0.05), among methylation sites associated with incident macrovascular events in the prospective cohort for macrovascular events in T2D. (B) Methylation sites differentially methylated in carotid plaques samples between asymptomatic and symptomatic subjects (n = 38) using independent t-test (p < 0.05), among methylation sites associated with incident macrovascular events in the prospective cohort for macrovascular events in T2D. [file mmc5.xlsx]

## Sheet: A. Aortic (healthy vs. plaque)
Table S4. Differential methylation of CpG sites in aortic and carotid samples associated with incident macrovascular events in type 2 diabetes, Related to Figure 6.
Methylation sites differentially methylated in aortic tissue between healthy and plaques samples (15 subjects) using paired t-tests (q<0.05), among methylation sites associated with incident macrovascular events in the prospective cohort for macrovascular events in T2D.
						Paired Differences
		Plaque tissues methylation values (%)		Healthy tissues methylation values (%)		Mean methylation Difference (%, Plaque-Healthy)	SD	Std. Error Mean	95% CI		t	df	p-value	q-value
Methylation probe	Gene	Mean	SD	Mean	SD				Lower	Upper
cg01984854		0.58036	0.110706	0.30941	0.0720211	0.270949	0.0836118	0.0215885	0.224646	0.317252	12.5506	14	5.24749e-09	1.60048e-06
cg21913886	TMEM51	0.780392	0.0405985	0.869383	0.023744	-0.088992	0.0340116	0.00878176	-0.107827	-0.070157	-10.1337	14	7.92211e-08	6.04061e-06
cg22493372	LAT2	0.445739	0.0767209	0.644743	0.0374656	-0.199004	0.074844	0.0193246	-0.240452	-0.157557	-10.298	14	6.48554e-08	6.04061e-06
cg26094482	KCNQ1OT1;KCNQ1	0.388988	0.0414135	0.282233	0.0412876	0.106754	0.040789	0.0105317	0.084166	0.129342	10.1365	14	7.89534e-08	6.04061e-06
cg03880611	PDZD2	0.338377	0.0629787	0.167023	0.0334276	0.171354	0.069422	0.0179247	0.13291	0.209799	9.55969	14	1.62694e-07	9.2379e-06
cg25096142	SLC9A11	0.627693	0.118215	0.38176	0.0533483	0.245933	0.100541	0.0259596	0.190255	0.30161	9.47367	14	1.81729e-07	9.2379e-06
cg23940612	RUFY4	0.534615	0.0499089	0.686407	0.0678572	-0.151791	0.06414	0.0165609	-0.187311	-0.116272	-9.16565	14	2.71772e-07	1.18415e-05
cg01569664	IRS2	0.570742	0.0675221	0.393989	0.0802113	0.176753	0.0810985	0.0209396	0.131842	0.221663	8.44109	14	7.29202e-07	2.78008e-05
cg25113462	TRAF3IP1	0.719043	0.0739742	0.571273	0.0378079	0.14777	0.0718435	0.0185499	0.107984	0.187556	7.96608	14	1.43884e-06	4.87608e-05
cg21499869	ELL	0.379046	0.0600523	0.503732	0.0241805	-0.124687	0.0612529	0.0158154	-0.158607	-0.0907659	-7.88386	14	1.62293e-06	4.94993e-05
cg18745031	LOC285375	0.266337	0.0440277	0.199041	0.0431963	0.0672953	0.0349321	0.00901944	0.0479505	0.0866401	7.46114	14	3.05402e-06	8.14041e-05
cg21252105		0.476863	0.049348	0.601724	0.0462986	-0.124861	0.0650861	0.0168052	-0.160905	-0.0888177	-7.42994	14	3.20278e-06	8.14041e-05
cg21394171		0.187691	0.0736799	0.0788371	0.03245	0.108854	0.0579307	0.0149576	0.0767726	0.140935	7.27745	14	4.04812e-06	9.49752e-05
cg15400655	ZNF718	0.209652	0.0449361	0.136067	0.0258113	0.0735845	0.0398447	0.0102878	0.0515193	0.0956497	7.15256	14	4.91531e-06	0.000107084
cg01590948	SYNPO;SYNPO	0.280524	0.0596967	0.168923	0.0541737	0.1116	0.0633336	0.0163527	0.0765275	0.146673	6.82461	14	8.26376e-06	0.000154859
cg10975001	TRIM62	0.121758	0.040136	0.0500949	0.016154	0.0716629	0.0404434	0.0104424	0.0492661	0.0940597	6.86267	14	7.77452e-06	0.000154859
cg13331196		0.141609	0.0407668	0.076682	0.0288492	0.0649266	0.0369928	0.0095515	0.0444407	0.0854125	6.79753	14	8.6315e-06	0.000154859
cg04742780	GATA5	0.30358	0.098089	0.44436	0.0721681	-0.14078	0.082078	0.0211924	-0.186234	-0.095327	-6.64295	14	1.1088e-05	0.00016104
cg12558347	SLC22A5	0.197757	0.0589738	0.103389	0.0276988	0.0943687	0.0548921	0.0141731	0.0639704	0.124767	6.65831	14	1.08139e-05	0.00016104
cg15342087		0.204382	0.0638132	0.112237	0.0274635	0.0921448	0.053304	0.013763	0.0626261	0.121664	6.69509	14	1.0186e-05	0.00016104
cg18117780	LOC440461	0.23738	0.0467462	0.154876	0.0278865	0.0825048	0.0475564	0.012279	0.0561689	0.108841	6.71918	14	9.79585e-06	0.00016104
cg14896134		0.200953	0.0488818	0.112131	0.035324	0.088822	0.0540845	0.0139646	0.058871	0.118773	6.36052	14	1.76699e-05	0.000234318
cg17379666	CDC42EP4	0.28149	0.0858411	0.151436	0.0546674	0.130054	0.0791107	0.0204263	0.086244	0.173864	6.36699	14	1.74802e-05	0.000234318
cg10936352	DMRTA2	0.0961621	0.00955621	0.112747	0.00488398	-0.0165845	0.0102121	0.00263674	-0.0222398	-0.0109292	-6.28976	14	1.98923e-05	0.000252798
cg06379435		0.272902	0.0987061	0.13744	0.0527534	0.135462	0.0839258	0.0216696	0.0889857	0.181939	6.25127	14	2.12227e-05	0.000258917
cg00173804		0.780347	0.0444816	0.725054	0.0371736	0.0552927	0.0347995	0.0089852	0.0360213	0.074564	6.15375	14	2.50284e-05	0.00027263
cg04858709	SYNDIG1L	0.55585	0.0433016	0.483155	0.0309305	0.0726943	0.0456748	0.0117932	0.0474004	0.0979881	6.16409	14	2.45926e-05	0.00027263
cg10481202	TUBA1A	0.176368	0.0592854	0.0793349	0.0310707	0.0970336	0.0609358	0.0157336	0.0632884	0.130779	6.1673	14	2.44594e-05	0.00027263
cg04524475		0.553231	0.0724818	0.414969	0.0708757	0.138261	0.0880993	0.0227471	0.0894736	0.187049	6.07819	14	2.84659e-05	0.000299382
cg09535924	MEIS1	0.236109	0.0895241	0.108828	0.0417043	0.127281	0.0842993	0.021766	0.0805979	0.173965	5.84772	14	4.23573e-05	0.000430633
cg23048215	ARID3A	0.723337	0.0728558	0.831046	0.0502438	-0.107709	0.0716426	0.018498	-0.147383	-0.0680345	-5.82271	14	4.42432e-05	0.000435296
cg27117509	OSR1	0.343529	0.148781	0.147163	0.0667916	0.196366	0.135049	0.0348694	0.121579	0.271153	5.63147	14	6.19129e-05	0.000590108
cg05293490		0.769343	0.0574753	0.84897	0.0205692	-0.079627	0.0567901	0.0146631	-0.111076	-0.0481777	-5.43042	14	8.86247e-05	0.00081345
cg15665342	AATK;LOC388428	0.144419	0.0314769	0.10419	0.0137988	0.0402281	0.028844	0.00744749	0.0242549	0.0562014	5.40157	14	9.33467e-05	0.00081345
cg23605991	PDE6B	0.482883	0.0502511	0.563665	0.045491	-0.0807823	0.0578497	0.0149367	-0.112818	-0.0487462	-5.40829	14	9.22238e-05	0.00081345
cg09189538	C11orf90	0.773501	0.0352524	0.807882	0.0241251	-0.0343809	0.0250186	0.00645977	-0.0482357	-0.020526	-5.3223	14	0.000107723	0.000912653
cg20455854	CXXC5	0.286607	0.0763928	0.164957	0.0658059	0.12165	0.088863	0.0229443	0.0724392	0.170861	5.30196	14	0.000111771	0.000921356
cg25806655	SEMA6B	0.772369	0.0493382	0.824203	0.0513965	-0.0518342	0.0384236	0.00992094	-0.0731125	-0.0305559	-5.22473	14	0.000128641	0.00103251
cg04582938	UAP1L1	0.266453	0.0199888	0.28509	0.0189293	-0.0186373	0.0144373	0.00372769	-0.0266324	-0.0106422	-4.99968	14	0.000194631	0.00152211
cg01316378		0.190251	0.0646471	0.092648	0.0376122	0.0976034	0.0767983	0.0198292	0.055074	0.140133	4.9222	14	0.00022479	0.00167586
cg26133081	GJA3	0.888145	0.0243354	0.917496	0.0153213	-0.029351	0.0231	0.0059644	-0.0421434	-0.0165587	-4.92103	14	0.00022528	0.00167586
cg00091349	MED12L;P2RY13	0.744371	0.0514452	0.809744	0.0353215	-0.0653731	0.0529011	0.013659	-0.0946687	-0.0360774	-4.78607	14	0.000290061	0.0021064
cg12436196	PRDM16	0.20021	0.078997	0.116116	0.0414529	0.0840946	0.0700792	0.0180944	0.0452861	0.122903	4.64756	14	0.000376825	0.00267283
cg21093033	TRAPPC9	0.109023	0.0225436	0.0755152	0.0161617	0.0335079	0.0285315	0.0073668	0.0177077	0.0493081	4.5485	14	0.000454994	0.00308385
cg24757926		0.327346	0.0702118	0.253957	0.033175	0.0733891	0.0624079	0.0161136	0.0388288	0.107949	4.55447	14	0.000449846	0.00308385
cg19614748		0.772621	0.0400169	0.710517	0.0300231	0.0621042	0.0531141	0.013714	0.0326905	0.0915178	4.52852	14	0.000472694	0.00313416
cg23514537	F12	0.80877	0.0348215	0.768278	0.0265989	0.0404911	0.0351174	0.00906727	0.0210437	0.0599384	4.46563	14	0.000533168	0.00345992
cg24499524	MPO	0.193283	0.0240121	0.158631	0.0282437	0.0346521	0.0302014	0.00779796	0.0179272	0.0513771	4.44374	14	0.000556038	0.00353316
cg05620261	WTIP	0.612704	0.0320322	0.639192	0.0227418	-0.0264881	0.0233872	0.00603855	-0.0394395	-0.0135367	-4.3865	14	0.00062074	0.00386379
cg10739386	RIMS1	0.659794	0.0736595	0.592881	0.05826	0.0669125	0.0592365	0.0152948	0.0341084	0.0997166	4.37485	14	0.000634833	0.00387248
cg21186779		0.605332	0.0476471	0.573987	0.0338727	0.0313447	0.0289051	0.00746326	0.0153376	0.0473518	4.19987	14	0.000890773	0.00532717
cg02089629	VENTX	0.114217	0.0369026	0.0747279	0.0103722	0.0394896	0.0369457	0.00953934	0.0190298	0.0599494	4.13966	14	0.00100155	0.00587449
cg23574443	LOC100128288	0.863119	0.0283067	0.889483	0.0231084	-0.0263645	0.0255202	0.00658929	-0.0404971	-0.0122318	-4.00111	14	0.00131319	0.00755706
cg17541553	UNC84A	0.675847	0.0271737	0.641222	0.0183527	0.0342073	0.0330814	0.00884139	0.0151067	0.053308	3.869	13	0.00193652	0.0109378
cg01712452	C20orf85	0.761402	0.0375224	0.717055	0.0354177	0.0443467	0.0459741	0.0118705	0.018887	0.0698063	3.73588	14	0.00221436	0.0122796
cg19819280		0.862118	0.0187802	0.881527	0.0129022	-0.0194094	0.0203684	0.00525911	-0.0306891	-0.00812974	-3.69063	14	0.00242185	0.0131904
cg12526997	AC131097.3	0.619035	0.123965	0.506277	0.0711813	0.112758	0.11944	0.0308393	0.0466142	0.178902	3.65631	14	0.00259224	0.0136247
cg16138458	HIST1H4L	0.131459	0.0149231	0.14972	0.0177153	-0.0182611	0.0194328	0.00501753	-0.0290227	-0.00749959	-3.63946	14	0.00268026	0.0136247
cg25998794	PACS2	0.450235	0.104714	0.539523	0.0445725	-0.0892884	0.0944242	0.0243802	-0.141579	-0.036998	-3.66233	14	0.0025615	0.0136247
cg26725397	HS3ST4	0.753791	0.021122	0.723671	0.0254175	0.0301205	0.0320359	0.00827164	0.0123796	0.0478614	3.64141	14	0.00266991	0.0136247
cg15126862	FLJ32810	0.552511	0.0869726	0.474561	0.0717409	0.0779502	0.0838064	0.0216387	0.0315397	0.124361	3.60235	14	0.00288502	0.0144251
cg09302904	TEX2	0.125163	0.015506	0.137687	0.0126174	-0.0125239	0.0138027	0.00356384	-0.0201676	-0.00488023	-3.51416	14	0.00343711	0.0169084
cg22076757	MYBPHL	0.387407	0.0267866	0.405948	0.0167225	-0.0185408	0.0211929	0.00547199	-0.0302771	-0.00680454	-3.38831	14	0.00441438	0.0213712
cg01574231	UNC13D	0.152781	0.0550601	0.110468	0.0236988	0.0423131	0.0498226	0.0128641	0.0147223	0.0699039	3.28923	14	0.00537626	0.0256212
cg03338968	CEP104	0.909589	0.019711	0.889198	0.025308	0.0203916	0.0242763	0.00626813	0.00694776	0.0338353	3.25321	14	0.00577565	0.0266905
cg16924963		0.727032	0.0166926	0.705565	0.0225752	0.0214672	0.0255139	0.00658766	0.00733808	0.0355963	3.2587	14	0.00571297	0.0266905
cg00093971	IQCF5-AS1	0.57969	0.0272266	0.548985	0.0290763	0.0307048	0.0369041	0.00952859	0.010268	0.0511416	3.22239	14	0.0061409	0.0279548
cg25235205	ARPC1A	0.739814	0.0320535	0.705251	0.0378465	0.0345629	0.0416529	0.0107547	0.0114963	0.0576295	3.21374	14	0.00624742	0.0280215
cg20443278	TBC1D16	0.488918	0.0288746	0.506777	0.0154208	-0.0178584	0.0219534	0.00566835	-0.0300158	-0.00570105	-3.15056	14	0.00708379	0.0313124
cg21467614	TNF	0.64646	0.0588849	0.707306	0.0326505	-0.0608467	0.0753039	0.0194434	-0.102549	-0.0191447	-3.12943	14	0.00738764	0.032189
cg16245698		0.458445	0.0502036	0.411762	0.0386702	0.0466831	0.0582892	0.0150502	0.0144036	0.0789626	3.10183	14	0.00780405	0.0335244
cg05126388	ZNF423	0.854444	0.0202728	0.874874	0.0137414	-0.0204299	0.0256611	0.00662568	-0.0346406	-0.00621923	-3.08344	14	0.00809422	0.034288
cg05368275	DDX5	0.852496	0.025084	0.83225	0.0144765	0.0202454	0.0256323	0.00661822	0.00605072	0.0344401	3.05904	14	0.00849603	0.0354971
cg10773670	NXT1	0.0357917	0.00761152	0.0423772	0.00506233	-0.00658546	0.00845876	0.00218404	-0.0112698	-0.00190115	-3.01526	14	0.00926685	0.0381945
cg19462523	SOX2	0.0692951	0.0172363	0.0533787	0.0109579	0.0159164	0.020814	0.00537416	0.00438998	0.0274428	2.96166	14	0.0103053	0.0419084
cg14486905	GAD1	0.609443	0.0794923	0.67013	0.076963	-0.0606866	0.0813961	0.0210164	-0.105762	-0.0156109	-2.88758	14	0.0119312	0.0472599
cg16514167	MICALCL	0.692121	0.0486611	0.735377	0.0331219	-0.043256	0.0579644	0.0149663	-0.0753556	-0.0111564	-2.89022	14	0.0118692	0.0472599
cg26217832	AGPAT4	0.888274	0.0146339	0.903392	0.00890593	-0.0151187	0.0204751	0.00528665	-0.0264574	-0.00377991	-2.85978	14	0.0126044	0.0492865
Abbreviations: SD, standard deviation; CI, Confidence Interval
In bold the cpgs included in the list of 87 CpG sites (59 out of 87 in the 450k array)

## Sheet: B. Carotid (sympt vs. asympt)
Table S4. Differential methylation of CpG sites in aortic and carotid samples associated with incident macrovascular events in type 2 diabetes, Related to Figure 6.
Methylation sites differentially methylated in carotid plaques samples between asymptomatic and symptomatic subjects (n=38) using independent t-test (p<0.05), among methylation sites associated with incident macrovascular events in the prospective cohort for macrovascular events in T2D.
		Symptomatic		Asymptomatic		t-test for Equality of Means
		Plaque tissues DNA methylation (%)		Plaque tissues DNA methylation (%)		t	df	Mean β Difference (%) (Symptomatic-Asymptomatic)	Std. Error	95% CI
Methylation probe	Gene	Mean	SD	Mean	SD					Lower	Upper	p-value	q-value
cg15122498		0.857678	0.0255748	0.820442	0.040252	3.378	35	0.0372358	0.0110241	0.0148556	0.0596159	0.00180493	0.550502
cg10228555	RP11-473M20.5	0.496085	0.0742344	0.557152	0.0627359	-2.739	36	-0.061068	0.0222977	-0.10629	-0.0158462	0.00952896	0.89368
cg23413527		0.846381	0.0231607	0.823122	0.0289136	2.737	36	0.0232583	0.00849895	0.00602158	0.0404949	0.0095806	0.89368
cg16245698		0.495013	0.0758858	0.560334	0.0757453	-2.656	36	-0.0653217	0.0245978	-0.115208	-0.0154351	0.0117204	0.89368
cg21724239	RP11-513O17.2	0.395192	0.151754	0.512237	0.16912	-2.245	36	-0.117045	0.0521288	-0.222767	-0.0113231	0.0309832	0.973714
cg12072524		0.808395	0.0183426	0.79322	0.0261559	2.071	36	0.0151754	0.00732903	0.000311416	0.0300393	0.0456271	0.973714
cg02976090	NIPAL3	0.0458898	0.00550277	0.0409303	0.00888566	2.068	36	0.00495943	0.00239776	9.65513e-05	0.0098223	0.0458473	0.973714
cg04159004	HRNBP3	0.869598	0.0195425	0.851399	0.0331557	2.061	36	0.0181997	0.0088294	0.000292855	0.0361065	0.0465567	0.973714
Abbreviations: SD, standard deviation; CI, Confidence Interval
