# Supplementary material for: Epigenetic biomarkers predict macrovascular events in individuals with type 2 diabetes
Source: Cell Rep Med. 2025 Aug 7;6(8):102290. doi: 10.1016/j.xcrm.2025.102290 (PMC12432358; doi:10.1016/j.xcrm.2025.102290)
Supplement: Table S5. Clinical characteristics of independent cohorts used for validation of methylation markers associated with incident macrovascular events, related to STAR Methods — (A) Clinical characteristics of the newly diagnosed individuals with type 2 diabetes from the OPTIMED cohort used for validation of methylation markers associated with incident macrovascular events (n = 21). (B) Clinical characteristics of the population-based prospective nested case-cohort EPIC-Potsdam used for validation of methylation markers associated with incident macrovascular events (n = 1,497). [file mmc6.xlsx]

## Sheet: A. OPTIMED
Table S5. Clinical characteristics of independent cohorts used for validation of methylation markers associated with incident macrovascular events, Related to STAR Methods.
Clinical characteristics of the newly-diagnosed individuals with type 2 diabetes from the OPTIMED cohort used for validation of methylation markers associated with incident macrovascular events (n=21).
Newly-diagnosed individuals with type 2 diabetes from the OPTIMED cohort (n=21)
	Controls (n=11)		Incident Macrovascular Events
			(n=10)
	Mean (SD)	Min to Max	Mean (SD)	Min to Max	p-value
Follow-up period, years	9.4 (2.1)	5 to 11
Time to vascular event, years			4.7 (2.5)	1.5 to 8.8
Age	54.8 (13.6)	31 to 72	56.8 (11.6)	35 to 76	0.86
Gender, males/females (%)	27 / 73		30 / 70		0.89
BMI	34.0 (4.6)	26 to 42	34.8 (3.6)	27.1 to 39.6	0.549
Hba1c, mmol/mol	54.1 (6.0)	48 to 67	56.4 (7.7)	45.4 to 71.6	0.34
cg05575921, % methylation	77.5 (10.3)	56.4 to 86.6	81.9 (6.4)	68.8 to 87.4	0.197
Drug therapy, %
Diabetes medication	27		60		0.13
Lipid-lowering	9		20		0.476
Antihypertensives	54		40		0.505
All 21 individuals were free of macrovascular events at registration, when blood samples for DNA methylation analysis were taken. Macrovascular events were defined as myocardial infarction, angina, stroke, or ischemic heart disease, requiring hospitalization. Myocardial infarction, angina and ischemic heart disease were defined by International Classification of Diseases (ICD)-10 codes I20-I21, I…

## Sheet: B. EPIC-Postdam
Table S5. Clinical characteristics of independent cohorts used for validation of methylation markers associated with incident macrovascular events, Related to STAR Methods.
Clinical characteristics of the population-based prospective nested case-cohort EPIC-Potsdam used for validation of methylation markers associated with incident macrovascular events (n=1,497).
Population-based prospective nested case-cohort EPIC-Potsdam (n=1,497)
	Sub-cohort (n=1,070)		Incident Macrovascular Events (n=427)
	Mean (SD)	Min to Max	Mean (SD)	Min to Max
Follow-up period, years	8.2 (1.62)	0.08 to 11.6
Time to vascular event, years			5.22 (2.57)	0.08 to 12.6
Age	50.2 (8.99)	20.2 to 67	56 (7.48)	36.4 to 66.6
Gender, n females (%)	672 (61.5)		271 (63.5)
BMI	26 (4.01)	18 to 54.8	27.3 (4.17)	16.4 to 48.5
Hba1c, mmol/mol	37.4(10.3)	2.19 to 159	41.3 (15)	21.9 to 240
cg05575921, %methylation	88.2 (11.5)	38.2 to 98.0	81.8 (15.1)	37.6 to 98.1
Drug therapy, n (%)
Lipid-lowering	51 (4.7)		30 (7)
Antihypertensives	215 (19.7)		137 (32.1)
Cholesterol, mmol/L
Total	5.29 (1.12)	1.92 to 9.72	5.55 (1.18)	1.86 to 8.96
HDL	1.45 (0.384)	0.475 to 3.19	1.3 (0.394)	0.291 to 3.19
Non-HDL	3.85 (1.06)	1.16 to 7.45	4.25 (1.08)	1.31 to 8.19
Triglycerides, mmol/L A	3.47 (2.64)	0.511 to 28	4.53 (3.39)	0.395 to 28.8
Systolic blood pressure, mm Hg	130 (18.3)	91.5 to 220	139 (18.7)	102 to 204
Diastolic blood pressure, mmHg	83.6 (11.1)	54.5 to 140	88 (10.9)	60 to 118
