# Supplementary material for: Epigenetic biomarkers predict macrovascular events in individuals with type 2 diabetes
Source: Cell Rep Med. 2025 Aug 7;6(8):102290. doi: 10.1016/j.xcrm.2025.102290 (PMC12432358; doi:10.1016/j.xcrm.2025.102290)
Supplement: Table S6. Validation of methylation sites associated with incident macrovascular events in independent cohorts, related to Figure 1 — (A) Validated methylation sites associated with future risk of developing macrovascular events in newly diagnosed individuals with type 2 diabetes (the OPTIMED cohort, n = 21). (B) Validated methylation sites associated with future risk of developing macrovascular events in the general population (the EPIC-Potsdam cohort, n = 1,497). (C) Validation of the methylation sites included in the methylation risk score associated with future risk of developing macrovascular events in newly diagnosed individuals with type 2 diabetes from the OPTIMED cohort (n = 21). [file mmc7.xlsx]

## Sheet: A. OPTIMED
Table S6. Validation of methylation sites associated with incident macrovascular events in independent cohorts, Related to Figure 1
Validated methylation sites associated with future risk of developing macrovascular events in newly-diagnosed individuals with type 2 diabetes (the OPTIMED cohort, n=21).
					Weighted-cox regression after adjusting for age, gender, BMI and HbA1c in the discovery cohort					Weighted-cox regression after adjusting for age, gender, BMI and HbA1c in the OPTIMED cohort (n=21)
Methylation Probe	Chromosome	Gene	Gene region	CpG island group	HR	LI	UI	p-value	q-value	HR	LI	UI	p-value
cg00093971	3				0.65	0.54	0.79	1.82e-05	0.0434	0.259807	0.0999858	0.675095	0.00283398
cg00471645	2				1.56	1.28	1.91	1.44e-05	0.0393	2.0218	0.914742	4.46865	0.0409523
cg01535777	1	MOBKL2C;MOBKL2C	3'UTR;3'UTR	N_Shelf	1.65	1.31	2.08	2.06e-05	0.0453	2.59482	1.03764	6.48882	0.0207259
cg01665633	15	NDNL2;FAM189A1	TSS200;Body	Island	1.67	1.37	2.03	2.29e-07	0.00668	1.82962	0.935217	3.57941	0.0388363
cg01936090	1	CEP350	TSS200	Island	1.78	1.39	2.27	4.38e-06	0.0243	2.63589	1.19704	5.80423	0.00805223
cg02224994	14	C14orf64	TSS1500		1.56	1.3	1.86	1.17e-06	0.0142	2.69705	1.09999	6.61285	0.0150707
cg04509759	15	TTBK2;TTBK2	1stExon;5'UTR	Island	0.58	0.45	0.75	2.41e-05	0.0474	0.493574	0.218685	1.114	0.0445621
cg04524475	13				0.58	0.46	0.72	1.14e-06	0.0141	0.191136	0.050185	0.727963	0.00764757
cg05147735	2	USP37;RQCD1	5'UTR;TSS1500	Island	1.62	1.31	1.99	7.09e-06	0.0293	2.8771	1.01193	8.18012	0.0237277
cg06474449	7	ELDR	Body		0.57	0.48	0.68	2.2e-10	8.99e-05	0.152168	0.0422962	0.547451	0.00197398
cg08516222	3	SGEF	Body	Island	0.65	0.54	0.79	1.13e-05	0.0357	0.391107	0.158766	0.963455	0.0206304
cg09408718	6	TXNDC5;TXNDC5	TSS1500;TSS1500	Island	1.44	1.22	1.7	2.01e-05	0.0449	1.96359	0.939368	4.10454	0.0364307
cg10521023	1	KIF26B	Body		0.64	0.54	0.77	1.52e-06	0.0163	0.410693	0.181385	0.929895	0.0164099
cg11374718	6	OR14J1	TSS1500		1.65	1.32	2.07	1.14e-05	0.0358	2.28565	0.991374	5.26964	0.0262119
cg12416067	10	DNA2	1stExon	Island	0.57	0.44	0.73	1.22e-05	0.0364	0.445485	0.181221	1.09511	0.0390355
cg13936680	7	USP42	Body		0.66	0.54	0.8	2.73e-05	0.0494	0.308544	0.129007	0.73794	0.00410857
cg14013300	22	XBP1;XBP1	Body;Body	N_Shore	1.53	1.26	1.87	2.47e-05	0.0482	3.17247	1.00231	10.0414	0.0247716
cg15126862	11	FLJ32810	Body		0.64	0.53	0.77	2.67e-06	0.0214	0.36554	0.143919	0.928439	0.0171686
cg15342013	11				0.64	0.53	0.78	5.12e-06	0.0258	0.440774	0.198066	0.980891	0.0223622
cg16175418	2	AGAP1;AGAP1	Body;Body		0.63	0.51	0.76	3.64e-06	0.0233	0.407743	0.165302	1.00576	0.0257379
cg16467628	14	WDHD1;WDHD1;SOCS4;SOCS4	5'UTR;5'UTR;TSS1500;TSS1500	N_Shore	1.61	1.31	1.98	5.37e-06	0.0258	2.77625	1.271	6.06418	0.00521062
cg16826064	4	FAM53A	TSS1500	Island	0.66	0.55	0.8	2.06e-05	0.0453	0.299807	0.131797	0.681989	0.00203486
cg17541553	7	UNC84A;UNC84A	Body;Body		0.68	0.58	0.8	3.37e-06	0.0233	0.259533	0.098767	0.681984	0.00310534
cg18067127	19	MRPL54	Body	Island	0.59	0.47	0.75	1.07e-05	0.035	0.0533618	0.00620337	0.459023	0.00380235
cg20297566	3	TBC1D23	Body	Island	0.61	0.49	0.76	9.96e-06	0.0336	0.509376	0.231472	1.12093	0.0468414
cg21318940	5	ZNF131;ZNF131;ZNF131;ZNF131	5'UTR;5'UTR;Body;Body	S_Shore	1.64	1.3	2.07	2.76e-05	0.0494	2.94744	1.29653	6.70049	0.00494378
cg21724239	8			Island	0.52	0.38	0.7	2.32e-05	0.047	0.515354	0.25807	1.02914	0.0301517
cg21963392	X				0.53	0.39	0.7	1.37e-05	0.0382	0.115979	0.0281874	0.477202	0.00141768
cg22076757	1	MYBPHL	TSS200		0.6	0.49	0.75	6.06e-06	0.0268	0.43806	0.16467	1.16534	0.0491201
cg22493372	7	LAT2;LAT2;LAT2	Body;Body;Body		0.61	0.49	0.77	2.51e-05	0.0485	0.353144	0.153711	0.811333	0.00709127
cg22521320	8	TRAPPC9;TRAPPC9	Body;Body		0.59	0.49	0.73	4.25e-07	0.00961	0.39163	0.135137	1.13495	0.0421031
cg22985209	4	POLN	Body		0.57	0.46	0.71	7.65e-07	0.0127	0.269294	0.0880358	0.823746	0.0107281
cg23413527	15				0.69	0.58	0.81	1.2e-05	0.036	0.467573	0.205145	1.06571	0.0352591
cg23485400	6	MDC1;MDC1	1stExon;5'UTR	Island	0.61	0.49	0.77	2.55e-05	0.0485	0.322987	0.111786	0.933217	0.0184152
cg23703427	14	TMEM179	Body	N_Shelf	0.57	0.44	0.74	1.95e-05	0.0445	0.455267	0.194021	1.06828	0.0352886
cg24222512	6				0.63	0.51	0.77	9.75e-06	0.0335	0.550462	0.270378	1.12069	0.049898
cg24769513	7	ACHE;ACHE;ACHE;ACHE	1stExon;5'UTR;5'UTR;1stExon	Island	1.49	1.24	1.78	2.35e-05	0.0472	3.00845	1.00896	8.97038	0.0240792
cg25838487	10	FAM107B	5'UTR;Body		0.61	0.49	0.75	6.29e-06	0.0273	0.34121	0.115154	1.01103	0.0261792
cg26133081	13	GJA3	TSS1500	S_Shore	0.65	0.53	0.79	1.43e-05	0.0393	0.323188	0.132311	0.789432	0.00659008
cg26657980	3	GTPBP8;GTPBP8	Body;Body	Island	1.7	1.35	2.13	5.65e-06	0.026	2.69609	0.890003	8.16731	0.0397245
cg27021981	15	FAM96A	TSS1500	S_Shore	1.67	1.33	2.1	1.19e-05	0.036	4.62005	1.44515	14.77	0.0049266
cg27124803	4	ANAPC4;ANAPC4	TSS1500;TSS1500	N_Shore	1.58	1.28	1.95	2.08e-05	0.0455	3.65012	1.36084	9.79058	0.00505576
cg27377863	19	TPM4;TPM4	Body;Body	S_Shore	1.79	1.47	2.18	9.91e-09	0.000945	18.1234	1.4354	228.826	0.012567
Validation of 453 sites included in Table S1B
p<0.05 using one-tailed tests, requiring the same direction in differences in methylation between Incident macrovascular events and Controls in OPTIMED as in The prospective cohort for macrovascular events in T2D.

## Sheet: B. EPIC-Potsdam 
Table S6. Validation of methylation sites associated with incident macrovascular events in independent cohorts, Related to Figure 1
Validated methylation sites associated with future risk of developing macrovascular events in the general population (the EPIC-Potsdam cohort, n=1,497).
					Weighted-cox regression after adjusting for age, gender, BMI and HbA1c in the discovery cohort					Weighted-cox regression after adjusting for age, gender, BMI and HbA1c in the EPIC-Postdam cohort (n=1,497)
Methylation Probe	Chromosome	Gene	Gene region	CpG island group	HR	LI	UI	p-value	q-value	HR	LI	UI	p-value
cg02559264	11			N_Shore	0.54	0.44	0.66	7.94e-09	0.000926	0.874067	0.769205	0.993225	0.0389973
cg03385746	1	LINC01140	Body	S_Shore	1.7	1.36	2.13	4.02e-06	0.0242	1.13708	1.01558	1.27312	0.0258771
cg04543756	21	PTTG1IP;PTTG1IP;PTTG1IP	Body;Body;Body	Island	0.63	0.52	0.76	3.62e-06	0.0233	0.833902	0.735306	0.94572	0.00466557
cg04545708	11	FDXACB1;C11orf1	TSS200;Body	S_Shore	1.75	1.35	2.27	1.99e-05	0.0447	1.14408	1.01815	1.28558	0.0236843
cg05575921	5	AHRR	Body	N_Shore	0.61	0.49	0.75	5.36e-06	0.0258	0.666003	0.592565	0.748544	9.19538e-12
cg06474449	7	ELDR	Body		0.57	0.48	0.68	2.2e-10	8.99e-05	0.862798	0.768289	0.968932	0.0126616
cg07990511	6	C6orf89	TSS200	Island	1.76	1.39	2.23	2.71e-06	0.0215	1.18079	1.03793	1.34332	0.0115464
cg08265500	8	REEP4;REEP4	1stExon;5'UTR	Island	0.6	0.48	0.76	2.24e-05	0.0466	0.860279	0.758408	0.975833	0.0192635
cg08582634	16	TAF1C;TAF1C	TSS200;TSS200	Island	1.6	1.32	1.94	1.21e-06	0.0146	1.17202	1.04194	1.31834	0.00818367
cg09069072	1	TMEM51	5'UTR	S_Shore	0.63	0.5	0.78	2.32e-05	0.047	0.799866	0.707059	0.904854	0.000386861
cg10836918	9	SEC16A;SEC16A	Body;Body	N_Shelf	1.58	1.28	1.95	1.85e-05	0.0437	1.23341	1.0955	1.38869	0.000525236
cg11143131	5	PDLIM4;PDLIM4	3'UTR;3'UTR	S_Shore	0.63	0.52	0.77	8.15e-06	0.03	0.877029	0.778668	0.987815	0.0306214
cg12410154	3	APPL1	TSS1500	Island	1.64	1.33	2.02	4.06e-06	0.0242	1.14259	1.01201	1.29003	0.0313423
cg14737320	19	MZF1;MZF1;LOC100131691	Body;Body;Body	S_Shelf	0.65	0.54	0.78	5.35e-06	0.0258	0.855342	0.756908	0.966576	0.0122466
cg15342087	6				0.63	0.51	0.77	5.52e-06	0.0258	0.751591	0.666076	0.848086	3.59316e-06
cg15633082	7	PTPRN2	Body		1.69	1.34	2.14	1.15e-05	0.0359	1.16161	1.02696	1.31392	0.0171649
cg19462523	3	SOX2;SOX2OT;SOX2	5'UTR;Body;1stExon	N_Shore	1.75	1.37	2.23	7.93e-06	0.0299	1.14169	1.01533	1.28377	0.0268144
cg19495969	11	KIRREL3;KIRREL3	Body;Body		0.66	0.54	0.8	2.34e-05	0.0471	0.869501	0.776703	0.973387	0.0151657
cg19859270	3	GPR15	1stExon		0.63	0.5	0.78	2.3e-05	0.0469	0.733028	0.650471	0.826062	3.49897e-07
cg20208021	5				0.63	0.51	0.76	3.48e-06	0.0233	0.838497	0.742166	0.947332	0.00467057
cg20295214	1	AVPR1B	Body	S_Shelf	0.61	0.49	0.75	4.58e-06	0.0247	0.856761	0.757354	0.969215	0.0140143
cg20297566	3	TBC1D23	Body	Island	0.61	0.49	0.76	9.96e-06	0.0336	0.85109	0.742797	0.975171	0.0202299
cg20609057	1	TMED5;TMED5;CCDC18;TMED5	1stExon;5'UTR;TSS200;Body	Island	0.5	0.4	0.63	4.78e-09	0.000652	0.870532	0.762386	0.994018	0.0404997
cg21081097	19	CLPTM1	TSS200	Island	1.52	1.25	1.85	2.73e-05	0.0494	1.20508	1.07491	1.35101	0.00138086
cg21102926	6	TUBB2A	Body	Island	1.61	1.31	1.97	5.73e-06	0.026	1.13269	1.00033	1.28257	0.0493961
cg21253692	13	SLAIN1	TSS200	Island	0.59	0.47	0.73	1.02e-06	0.0136	0.891429	0.795513	0.998911	0.047847
cg23350150	X	FAM9B	TSS1500		0.53	0.42	0.66	3.67e-08	0.002	0.76928	0.636375	0.929942	0.00671757
cg23485400	6	MDC1;MDC1	1stExon;5'UTR	Island	0.61	0.49	0.77	2.55e-05	0.0485	0.789532	0.691464	0.901509	0.00047906
cg24859433	6				0.61	0.5	0.75	3.38e-06	0.0233	0.793373	0.698748	0.900813	0.000354288
cg25136068	20	ZHX3	5'UTR		1.67	1.34	2.07	3.07e-06	0.0228	1.1365	1.00075	1.29066	0.048673
cg26094482	11	KCNQ1OT1;KCNQ1;KCNQ1	TSS1500;Body;Body	Island	0.51	0.41	0.65	1.6e-08	0.00131	0.834248	0.729378	0.954196	0.00819265
cg26657980	3	GTPBP8;GTPBP8	Body;Body	Island	1.7	1.35	2.13	5.65e-06	0.026	1.16861	1.03582	1.31842	0.0113475
Validation of 453 sites included in Table S1B
p<0.05 using two-tailed tests, requiring the same direction in differences in methylation between Incident macrovascular events and Controls in OPTIMED as in The prospective cohort for macrovascular events in T2D.

## Sheet: C. OPTIMED - sites in MRS
Table S6. Validation of methylation sites associated with incident macrovascular events in independent cohorts, Related to Figure 1
Validation of the methylation sites included in the methylation risk score associated with future risk of developing macrovascular events in newly-diagnosed individuals with type 2 diabetes from the OPTIMED cohort (n=21).
					Cox regression after adjusting for age, gender, BMI and HbA1c in OPTIMED				DNA methylation (%) in the validation samples from OPTIMED
Methylation Probe	Chr	Gene	Gene region	CpG island group	HR	LI	UI	p-value	Mean (Controls)	SD (Controls)	Mean (Incident macrovascular events)	SD (Incident macrovascular events)	Difference Incident macrovascular events - Controls
cg00093971	3				0.26	0.1	0.68	0.003	85.1	2.14	81.09	3.28	-4.01
cg11374718	6	OR14J1	TSS1500		2.29	0.99	5.27	0.026	79.17	6.35	83.67	5.2	4.5
cg21724239	8			Island	0.52	0.26	1.03	0.03	48.61	8.9	40.37	10.14	-8.23
cg23703427	14	TMEM179	Body	N_Shelf	0.46	0.19	1.07	0.035	25.06	7.03	19.41	4.49	-5.65
cg22076757	1	MYBPHL	TSS200		0.44	0.16	1.17	0.049	54.41	4.16	51.24	1.5	-3.17
Validation of the 87 sites included in the MRS
p<0.05 using one-tailed tests, requiring the same direction in differences in methylation between Incident macrovascular events and Controls in OPTIMED as in The prospective cohort for macrovascular events in T2D.
MRS: methylation risk score, HR: Hazard ratio, LI: lower interval, UI: upper interval, SD: Standard deviation
