# Supplementary material for: Epigenetic biomarkers predict macrovascular events in individuals with type 2 diabetes
Source: Cell Rep Med. 2025 Aug 7;6(8):102290. doi: 10.1016/j.xcrm.2025.102290 (PMC12432358; doi:10.1016/j.xcrm.2025.102290)
Supplement: Table S7. Whole blood-based epigenetic clocks and mortality risk score calculated in our cohort (the prospective cohort for macrovascular events in T2D) and the AUCs for the prediction of macrovascular events in our cohort, related to Figure 4 and STAR Methods [file mmc8.xlsx]

## Sheet: Table S7
Table S7. Whole blood-based Epigenetic Clocks and Mortality Risk Score calculated in our cohort (the prospective cohort for macrovascular events in T2D) and the AUCs for the prediction of macrovascular events in our cohort, Related to Figure 4 and STAR Methods.
Epigenetic Clocks and Mortality Risk Score	Reference (PMID)	AUC	Number of CpG sites included in respective clock (n)	Missing CpGs
Bernabeu_cAge_2023	35035429	0.61	3225	6
Horvath_Age_2018	30048243	0.62	391	1
ZhangQ_Age_2019	31443728	0.61	514	0
Levine_PhenoAge_2018	29676998	0.65	513	2
ZhangY_Mortality Risk_2017	28303888	0.69	10	0
Missing CpGs: number of CpGs of each Epigenetic Clock/Mortality Risk Score not available in our cohort.
Abbreviation: AUC, Area Under the Curve
